# Supplementary material for: Population genomics and subgenome evolution of the allotetraploid frog Xenopus laevis in southern Africa
Source: G3 (Bethesda). 2022 Dec 16;13(2):jkac325. doi: 10.1093/g3journal/jkac325 (PMC9911082; doi:10.1093/g3journal/jkac325)
Supplement: jkac325_Supplementary_Data [file jkac325_supplementary_data.zip]

Archive with 4 entries (4 files):
- Table_S1_G3-2022-403893.xlsx
- Table_S2_G3-2022-403893.xlsx
- Table_S3_G3-2022-403893.xlsx
- Table_S4_G3-2022-403893.xlsx
