# Supplementary material for: Population genomics and subgenome evolution of the allotetraploid frog Xenopus laevis in southern Africa
Source: G3 (Bethesda). 2022 Dec 16;13(2):jkac325. doi: 10.1093/g3journal/jkac325 (PMC9911082; doi:10.1093/g3journal/jkac325)
Supplement: jkac325_Supplementary_Data [file jkac325_supplementary_data.zip › Table_S1_G3-2022-403893.xlsx]

## Sheet: Sheet1
Table S1. Samples for which RRGS data were collected. All samples are X. laevis except BJE2897 (X. victorianus), and RT5, AMNH17260, and BJE3252 (X. poweri). Except where indicated, samples originate from South Africa.
Sample ID	MuseumID	Locality	Population	Lat	Long
X. laevis
BJE3547	MCZ A-149256	Western Cape Province, Hoekwil, Terry Smith's pond	Winter Rainfall	-33.9665	22.6021
BJE3548	MCZ A-149257	Western Cape Province, Hoekwil, Terry Smith's pond	Winter Rainfall	-33.9665	22.6021
BJE3549	MCZ A-149258	Western Cape Province, Hoekwil, Terry Smith's pond	Winter Rainfall	-33.9665	22.6021
BJE3550	–	Western Cape Province, Garden Route National Park, next to Forestry Office	Winter Rainfall	-33.8924	22.878
BJE3551	–	Western Cape Province, Garden Route National Park, next to Forestry Office	Winter Rainfall	-33.8924	22.878
BJE3552	MCZ A-140159	Western Cape Province, Garden Route National Park, next to Forestry Office	Winter Rainfall	-33.8924	22.878
BJE3553	MCZ A-140160	Western Cape Province, Garden Route National Park, next to Forestry Office	Winter Rainfall	-33.8924	22.878
BJE3554	MCZ A-140161	Western Cape Province, Garden Route National Park, next to Forestry Office	Winter Rainfall	-33.8924	22.878
BJE3508	–	Western Cape Province, near De Doorns, midway between Cape Town and Laignsburg, Dion Polo Vineyard	Winter Rainfall	-33.4109	19.7326
BJE3509	–	Western Cape Province, near De Doorns, midway between Cape Town and Laignsburg, Dion Polo Vineyard	Winter Rainfall	-33.4109	19.7326
BJE3510	–	Western Cape Province, near De Doorns, midway between Cape Town and Laignsburg, Dion Polo Vineyard	Winter Rainfall	-33.4109	19.7326
BJE3511	–	Western Cape Province, near De Doorns, midway between Cape Town and Laignsburg, Dion Polo Vineyard	Winter Rainfall	-33.4109	19.7326
BJE3512	–	Western Cape Province, near De Doorns, midway between Cape Town and Laignsburg, Dion Polo Vineyard	Winter Rainfall	-33.4109	19.7326
BJE3513	–	Western Cape Province, near De Doorns, midway between Cape Town and Laignsburg, Dion Polo Vineyard	Winter Rainfall	-33.4109	19.7326
BJE3514	–	Western Cape Province, near De Doorns, midway between Cape Town and Laignsburg, Dion Polo Vineyard	Winter Rainfall	-33.4109	19.7326
BJE3515	–	Western Cape Province, near De Doorns, midway between Cape Town and Laignsburg, Dion Polo Vineyard	Winter Rainfall	-33.4109	19.7326
BJE3667		Piekenierskloof Mountain Resort, Citrusdale	Winter Rainfall	32.6194	18.9588
BJE3668		Piekenierskloof Mountain Resort, Citrusdale	Winter Rainfall	32.6194	18.9588
BJE3669		Piekenierskloof Mountain Resort, Citrusdale	Winter Rainfall	32.6194	18.9588
BJE3670		Piekenierskloof Mountain Resort, Citrusdale	Winter Rainfall	32.6194	18.9588
BJE3671		Piekenierskloof Mountain Resort, Citrusdale	Winter Rainfall	32.6194	18.9588
BJE3672		Piekenierskloof Mountain Resort, Citrusdale	Winter Rainfall	32.6194	18.9588
BJE3673		Piekenierskloof Mountain Resort, Citrusdale	Winter Rainfall	32.6194	18.9588
BJE3674		Piekenierskloof Mountain Resort, Citrusdale	Winter Rainfall	32.6194	18.9588
BJE3675		Piekenierskloof Mountain Resort, Citrusdale	Winter Rainfall	32.6194	18.9588
BJE3676		Piekenierskloof Mountain Resort, Citrusdale	Winter Rainfall	32.6194	18.9588
BJE3677		Piekenierskloof Mountain Resort, Citrusdale	Winter Rainfall	32.6194	18.9588
BJE3678		Piekenierskloof Mountain Resort, Citrusdale	Winter Rainfall	32.6194	18.9588
Vred#8	–	Vredendal	Winter Rainfall	-31.6391	18.5285
BJE3525	MCZ A-149234	Western Cape Province, Laignsburg, Jacques Boubon Leftley farm	SE Transition	-33.223	20.8519
BJE3526	MCZ A-149235	Western Cape Province, Laignsburg, Jacques Boubon Leftley farm	SE Transition	-33.223	20.8519
BJE3527	MCZ A-149236	Western Cape Province, Laignsburg, Jacques Boubon Leftley farm	SE Transition	-33.223	20.8519
BJE3528	MCZ A-149237	Western Cape Province, Laignsburg, Jacques Boubon Leftley farm	SE Transition	-33.223	20.8519
BJE3529	MCZ A-149238	Western Cape Province, Laignsburg, Jacques Boubon Leftley farm	SE Transition	-33.223	20.8519
BJE3530	MCZ A-149239	Western Cape Province, Laignsburg, Jacques Boubon Leftley farm	SE Transition	-33.223	20.8519
BJE3531	MCZ A-149240	Western Cape Province, Laignsburg, Jacques Boubon Leftley farm	SE Transition	-33.223	20.8519
BJE3532	MCZ A-149241	Western Cape Province, Laignsburg, Jacques Boubon Leftley farm	SE Transition	-33.223	20.8519
BJE3533	MCZ A-149242	Western Cape Province, Laignsburg, Jacques Boubon Leftley farm	SE Transition	-33.223	20.8519
BJE3534	MCZ A-149243	Western Cape Province, Beaufort West, KoTara Dam; Lemoenfontein Game Lodge	SE Transition	-32.2403	22.5858
BJE3535	MCZ A-149244	Western Cape Province, Beaufort West, KoTara Dam; Lemoenfontein Game Lodge	SE Transition	-32.2403	22.5858
BJE3536	MCZ A-149245	Western Cape Province, Beaufort West, KoTara Dam; Lemoenfontein Game Lodge	SE Transition	-32.2403	22.5858
BJE3537	MCZ A-149246	Western Cape Province, Beaufort West, KoTara Dam; Lemoenfontein Game Lodge	SE Transition	-32.2403	22.5858
BJE3538	MCZ A-149247	Western Cape Province, Beaufort West, KoTara Dam; Lemoenfontein Game Lodge	SE Transition	-32.2403	22.5858
BJE3539	MCZ A-149248	Western Cape Province, Beaufort West, KoTara Dam; Lemoenfontein Game Lodge	SE Transition	-32.2403	22.5858
BJE3541	MCZ A-149250	Western Cape Province, Beaufort West, KoTara Dam; Lemoenfontein Game Lodge	SE Transition	-32.2403	22.5858
BJE3542	MCZ A-149251	Western Cape Province, Beaufort West, KoTara Dam; Lemoenfontein Game Lodge	SE Transition	-32.2403	22.5858
BJE3543	MCZ A-149252	Western Cape Province, Beaufort West, KoTara Dam; Lemoenfontein Game Lodge	SE Transition	-32.2403	22.5858
BJE3544	MCZ A-149253	Western Cape Province, Beaufort West, KoTara Dam; Lemoenfontein Game Lodge	SE Transition	-32.2403	22.5858
BJE3545	MCZ A-149254	Western Cape Province, Beaufort West, KoTara Dam; Lemoenfontein Game Lodge	SE Transition	-32.2403	22.5858
BJE3546	MCZ A-149255	Western Cape Province, Beaufort West, KoTara Dam; Lemoenfontein Game Lodge	SE Transition	-32.2403	22.5858
BJE3633	–	Northern Cape Province, Oorlogskloof Nature Reserve, Niewoudtville	NW Transition	-31.4747	19.061
BJE3640	MCZ A-149266	Northern Cape Province, Waternear jeep track on way to Pramkoppie, Niewoudtville	NW Transition	-31.472	19.0475
BJE3641	MCZ A-149267	Northern Cape Province, Kareebos, Niewoutdville	NW Transition	-31.4706	19.0748
BJE3642	MCZ A-149268	Northern Cape Province, Joining of Rietvei and Oorlogskloof River, Niewoudtville	NW Transition	-31.4698	19.0779
BJE3644	MCZ A-149270	William's Farm, Hollow River, Niewoudtville	NW Transition	-31.3281	19.0837
BJE3645	MCZ A-149271	William's Farm, Hollow River, Niewoudtville	NW Transition	-31.3281	19.0837
BJE3647	MCZ A-149273	William's Farm, Hollow River, Niewoudtville	NW Transition	-31.4023	19.05
BJE3654	–	John Hanan Farm, Three Sisters Guest Farm, Northern Cape Province, South Africa	Summer Rainfall	31.895	23.0954
BJE3655	–	John Hanan Farm, Three Sisters Guest Farm, Northern Cape Province, South Africa	Summer Rainfall	31.895	23.0954
BJE3656	–	John Hanan Farm, Three Sisters Guest Farm, Northern Cape Province, South Africa	Summer Rainfall	31.895	23.0954
BJE3657	–	John Hanan Farm, Three Sisters Guest Farm, Northern Cape Province, South Africa	Summer Rainfall	31.895	23.0954
BJE3658	–	John Hanan Farm, Three Sisters Guest Farm, Northern Cape Province, South Africa	Summer Rainfall	31.895	23.0954
BJE3659	–	John Hanan Farm, Three Sisters Guest Farm, Northern Cape Province, South Africa	Summer Rainfall	31.895	23.0954
BJE3660	–	John Hanan Farm, Three Sisters Guest Farm, Northern Cape Province, South Africa	Summer Rainfall	31.895	23.0954
BJE3661	–	John Hanan Farm, Three Sisters Guest Farm, Northern Cape Province, South Africa	Summer Rainfall	31.895	23.0954
BJE3662	–	John Hanan Farm, Three Sisters Guest Farm, Northern Cape Province, South Africa	Summer Rainfall	31.895	23.0954
BJE3663	–	John Hanan Farm, Three Sisters Guest Farm, Northern Cape Province, South Africa	Summer Rainfall	31.895	23.0954
BJE3664	–	John Hanan Farm, Three Sisters Guest Farm, Northern Cape Province, South Africa	Summer Rainfall	31.895	23.0954
BJE3665	–	John Hanan Farm, Three Sisters Guest Farm, Northern Cape Province, South Africa	Summer Rainfall	31.895	23.0954
BJE3666	–	John Hanan Farm, Three Sisters Guest Farm, Northern Cape Province, South Africa	Summer Rainfall	31.895	23.0954
BJE3573	MCZ A-149260	Northern Cape Province, Victoria West, Jas Fontein Farm	Summer Rainfall	-31.5621	23.0615
BJE3574	MCZ A-149261	Northern Cape Province, Victoria West, Jas Fontein Farm	Summer Rainfall	-31.5621	23.0615
BJE3575	MCZ A-149262	Northern Cape Province,30 km south of Kimberley, Debonaire Farm	Summer Rainfall	-29.1093	24.5894
BJE3576	–	Northern Cape Province,30 km south of Kimberley, Debonaire Farm	Summer Rainfall	-29.1093	24.5894
BJE3578	–	Northern Cape Province,30 km south of Kimberley, Debonaire Farm	Summer Rainfall	-29.1093	24.5894
BJE3579	–	Northern Cape Province,30 km south of Kimberley, Debonaire Farm	Summer Rainfall	-29.1093	24.5894
BJE3580	–	Northern Cape Province,30 km south of Kimberley, Debonaire Farm	Summer Rainfall	-29.1093	24.5894
BJE3581	–	Northern Cape Province,30 km south of Kimberley, Debonaire Farm	Summer Rainfall	-29.1093	24.5894
BJE3582	–	Northern Cape Province,30 km south of Kimberley, Debonaire Farm	Summer Rainfall	-29.1093	24.5894
946		Drakensburg	Summer Rainfall	-28.648	28.873
993		Drakensburg	Summer Rainfall	-28.648	28.873
Jm_nl_1		Drakensburg	Summer Rainfall	-28.648	28.873
Jm_nl_2		Drakensburg	Summer Rainfall	-28.648	28.873
2014_Inhaca_10	–	Inhaca, Mozambique	Summer Rainfall	26.0471	-32.9095
2014_Inhaca_150	–	Inhaca, Mozambique	Summer Rainfall	26.0471	-32.9095
2014_Inhaca_152	–	Inhaca, Mozambique	Summer Rainfall	26.0471	-32.9095
2014_Inhaca_24	–	Inhaca, Mozambique	Summer Rainfall	26.0471	-32.9095
2014_Inhaca_38	–	Inhaca, Mozambique	Summer Rainfall	26.0471	-32.9095
2014_Inhaca_52	–	Inhaca, Mozambique	Summer Rainfall	26.0471	-32.9095
2014_Inhaca_65	–	Inhaca, Mozambique	Summer Rainfall	26.0489	-32.9169
X. victorianus
BJE2897	MCZ A-140118	Lendu Plateau, DRC	-	1.98557	30.8613
X. poweri
AMNH17260	–	Jos, Nigeria	-	9.9	8.9
BJE3252	MCZ A-148106	Lower Bafut, Cameroon	-	6.17528	10.0746
RT5	–	Okavanga, Botswana	-	-19.3187	22.4469
X. gilli
XGL713_123	–	Kleinmond, South Africa	-	-19.3187	22.4469
