# Supplementary material for: Population genomics and subgenome evolution of the allotetraploid frog Xenopus laevis in southern Africa
Source: G3 (Bethesda). 2022 Dec 16;13(2):jkac325. doi: 10.1093/g3journal/jkac325 (PMC9911082; doi:10.1093/g3journal/jkac325)
Supplement: jkac325_Supplementary_Data [file jkac325_supplementary_data.zip › Table_S2_G3-2022-403893.xlsx]

## Sheet: nexus uncoded
Table S2. Information on sampled from which partial mitochondrial sequences were collected including the species, sample identification number, locality, province, country, latitude and longitude, mitochondrial clade, and GenBank Accession number.
Species	Sample ID	Locality	Province	Country	Latitude	Longitude	Mitochondrial Clade	GenBank
X. gilli
	gilli.rg2.2	Western Cape Province, near Betty's Bay	Western Cape	South Africa	-34.337	18.9982	Outgroup	AY581649.1
X. laevis
	36	Port Elizabeth	Eastern Cape	South Africa	-34.011	25.6799	Blue	OP902853
	2666	Matjiesfotein	Western Cape	South Africa	-33.2294	20.5816	Blue	OP902850
	2671	Matjiesfotein	Western Cape	South Africa	-33.2294	20.5816	Blue	OP902851
	2689	Matjiesfotein	Western Cape	South Africa	-33.2294	20.5816	Blue	OP902847
	2710	McGregor	Western Cape	South Africa	-33.9479	19.8259	Blue	OP902848
	2713	McGregor	Western Cape	South Africa	-33.9479	19.8259	Blue	OP902849
	2715	McGregor	Western Cape	South Africa	-33.9479	19.8259	Blue	OP902852
	10XL	Africa house Beaverlac estates lower Ratels, Between Piketberg and Citrusdal	Western Cape	South Africa	-32.8726	19.0847	Blue	OP902790
	BB03	Badsberg Winery, Goudini Spa	Western Cape	South Africa	-33.6602	19.2709	Blue	OP902812
	BB08	Badsberg Winery, Goudini Spa	Western Cape	South Africa	-33.6602	19.2709	Blue	OP902822
	BJE3505	Dion Polo Vineyard midway between Cape Town and Laignsburg	Western Cape	South Africa	-33.418	19.9831	Blue	KP345174.1
	BJE3506	Dion Polo Vineyard midway between Cape Town and Laignsburg	Western Cape	South Africa	-33.418	19.9831	Blue	KP345175.1
	BJE3507	Dion Polo Vineyard midway between Cape Town and Laignsburg	Western Cape	South Africa	-33.418	19.9831	Blue	KP345176.1
	BJE3508	Dion Polo Vineyard midway between Cape Town and Laignsburg	Western Cape	South Africa	-33.418	19.9831	Blue	KP345177.1
	BJE3509	Dion Polo Vineyard midway between Cape Town and Laignsburg	Western Cape	South Africa	-33.418	19.9831	Blue	KP345178.1
	BJE3510	Dion Polo Vineyard midway between Cape Town and Laignsburg	Western Cape	South Africa	-33.418	19.9831	Blue	KP345179.1
	BJE3511	Dion Polo Vineyard midway between Cape Town and Laignsburg	Western Cape	South Africa	-33.418	19.9831	Blue	KP345180.1
	BJE3512	Dion Polo Vineyard midway between Cape Town and Laignsburg	Western Cape	South Africa	-33.418	19.9831	Blue	KP345181.1
	BJE3513	Dion Polo Vineyard midway between Cape Town and Laignsburg	Western Cape	South Africa	-33.418	19.9831	Blue	KP345182.1
	BJE3514	Dion Polo Vineyard midway between Cape Town and Laignsburg	Western Cape	South Africa	-33.418	19.9831	Blue	KP345183.1
	BJE3526	Jacques Boubon Leftley farm Laignsbury	Western Cape	South Africa	-33.228	20.8822	Blue	KP345184.1
	BJE3528	Jacques Boubon Leftley farm Laignsbury	Western Cape	South Africa	-33.228	20.8822	Blue	KP345185.1
	BJE3547	Terry_Smith's_pond__Hoekwil__Western_Cape_Province	Western Cape	South Africa	-33.972	22.5835	Blue	KP345186.1
	BJE3548	Terry_Smith's_pond__Hoekwil__Western_Cape_Province	Western Cape	South Africa	-33.972	22.5835	Blue	KP345187.1
	BJE3549	Terry_Smith's_pond__Hoekwil__Western_Cape_Province	Western Cape	South Africa	-33.972	22.5835	Blue	KP345188.1
	BJE3550	Garden Route National Park pond in forest on right side of road traveling away from forestry office	Western Cape	South Africa	-33.914	23.1069	Blue	KP345198.1
	BJE3551	Forestry Office Garden Route National Park	Western Cape	South Africa	-34.035	23.0561	Blue	KP345189.1
	BJE3552	Forestry Office Garden Route National Park	Western Cape	South Africa	-34.035	23.0561	Blue	KP345190.1
	BJE3553	Forestry Office Garden Route National Park	Western Cape	South Africa	-34.035	23.0561	Blue	KP345191.1
	BJE3554	Forestry Office Garden Route National Park	Western Cape	South Africa	-34.035	23.0561	Blue	KP345192.1
	BJE3555	Forestry Office Garden Route National Park	Western Cape	South Africa	-34.035	23.0561	Blue	KP345193.1
	BJE3556	Forestry Office Garden Route National Park	Western Cape	South Africa	-34.035	23.0561	Blue	KP345194.1
	BJE3557	Forestry Office Garden Route National Park	Western Cape	South Africa	-34.035	23.0561	Blue	KP345195.1
	BJE3558	Forestry Office Garden Route National Park	Western Cape	South Africa	-34.035	23.0561	Blue	KP345199.1
	BJE3559	Forestry Office Garden Route National Park	Western Cape	South Africa	-34.035	23.0561	Blue	KP345196.1
	BJE3572	Western Cape Province, Garden Route National Park, pond in forest on right side of road traveling away from forestry office	Western Cape	South Africa	-33.9009	22.9124	Blue	KP345197.1
	BJE3659	John Hanan Farm, Three Sisters Guest Farm	Northern Cape	South Africa	-31.895	23.0954	Blue	OP902617
	BJE3663	John Hanan Farm, Three Sisters Guest Farm	Northern Cape	South Africa	-31.895	23.0954	Blue	OP902619
	BJE3667	Piekenierskloof Mountain, Citrusdale	Western Cape	South Africa	-32.6194	18.9588	Blue	OP902620
	BJE3668	Piekenierskloof Mountain, Citrusdale	Western Cape	South Africa	-32.6194	18.9588	Blue	OP902621
	BJE3670	Piekenierskloof Mountain, Citrusdale	Western Cape	South Africa	-32.6194	18.9588	Blue	OP902622
	BJE3671	Piekenierskloof Mountain, Citrusdale	Western Cape	South Africa	-32.6194	18.9588	Blue	OP902623
	BJE3675	Piekenierskloof Mountain, Citrusdale	Western Cape	South Africa	-32.6194	18.9579	Blue	OP902624
	BJE3676	Piekenierskloof Mountain, Citrusdale	Western Cape	South Africa	-32.6194	18.9579	Blue	OP902625
	EA4	Western Cape Province, near Betty's Bay	Western Cape	South Africa	-34.35	18.8167	Blue	KP345309.1
	EA7	Western Cape Province, near Betty's Bay	Western Cape	South Africa	-34.35	18.8167	Blue	KP345310.1
	GB1	Gifberg	Northern Cape	South Africa	-31.8075	18.7835	Blue	OP902824
	GB2	Gifberg	Northern Cape	South Africa	-31.8075	18.7835	Blue	OP902825
	GB3	Gifberg	Northern Cape	South Africa	-31.8075	18.7835	Blue	OP902826
	GB4	Gifberg	Northern Cape	South Africa	-31.8075	18.7835	Blue	OP902823
	GB5	Gifberg	Northern Cape	South Africa	-31.8106	18.792	Blue	OP902792
	JM03763	Klein Paradijs	Western Cape	South Africa	-34.657	19.5352	Blue	OP902819
	kml5	Western Cape Province, near Betty's Bay	Western Cape	South Africa	-34.347	18.9833	Blue	KP345311.1
	kml6	Betty's Bay	Western Cape	South Africa	-34.0351	18.8749	Blue	KP345312.1
	kml7	Western Cape Province, near Betty's Bay	Western Cape	South Africa	-34.347	18.9833	Blue	KP345307.1
	kml8	Western Cape Province, near Betty's Bay	Western Cape	South Africa	-34.347	18.9833	Blue	KP345313.1
	Krom01	Main Dam, Krom River, Cederberg	Northern Cape	South Africa	-32.5351	19.2885	Blue	OP902775
	Krom02	Main Dam, Krom River, Cederberg	Northern Cape	South Africa	-32.5351	19.2885	Blue	OP902829
	Krom06	SHc8, Krom River, Cederberg	Northern Cape	South Africa	-32.5349	19.2678	Blue	OP902834
	Krom07	SHc8, Krom River, Cederberg	Northern Cape	South Africa	-32.5349	19.2678	Blue	OP902830
	Krom08	SHc8, Krom River, Cederberg	Northern Cape	South Africa	-32.5349	19.2678	Blue	OP902776
	lg123	Cape Point	Western Cape	South Africa	-34.3398	18.483	Blue	AY581639.1
	LS001	Fynbos Guest farm, Tulbagh	Western Cape	South Africa	-33.3848	19.1929	Blue	OP902777
	LS004	Fynbos Guest farm, Tulbagh	Western Cape	South Africa	-33.3848	19.1929	Blue	OP902778
	LS005	Fynbos Guest farm, Tulbagh	Western Cape	South Africa	-33.3848	19.1929	Blue	OP902796
	LS008	Fynbos Guest farm, Tulbagh	Western Cape	South Africa	-33.3848	19.1929	Blue	OP902793
	LS009	Fynbos Guest farm, Tulbagh	Western Cape	South Africa	-33.3848	19.1929	Blue	OP902794
	LS015	Oakhurst Olive farm, Tulbagh	Western Cape	South Africa	-33.2011	19.1107	Blue	OP902803
	LS039	Doringbos Farm, Prince Alfred Hamlet	Western Cape	South Africa	-33.2526	19.3377	Blue	OP902779
	LS042	Doringbos Farm, Prince Alfred Hamlet	Western Cape	South Africa	-33.2526	19.3377	Blue	OP902797
	LS044	Doringbos Farm, Prince Alfred Hamlet	Western Cape	South Africa	-33.2526	19.3377	Blue	OP902800
	LS045	Doringbos Farm, Prince Alfred Hamlet	Western Cape	South Africa	-33.2526	19.3377	Blue	OP902780
	LS046	Doringbos Farm, Prince Alfred Hamlet	Western Cape	South Africa	-33.2526	19.3377	Blue	OP902818
	LS101	Dam by R323, Witsand	Western Cape	South Africa	-34.3917	20.8365	Blue	OP902781
	LS102	Les Hauts de Montagu	Western Cape	South Africa	-33.8183	20.1612	Blue	OP902804
	LS103	Wellness centre dam, Barrydale	Western Cape	South Africa	-33.8501	20.859	Blue	OP902805
	LS105	Wellness centre dam, Barrydale	Western Cape	South Africa	-33.8501	20.859	Blue	OP902820
	LS112	Wellness centre dam, Barrydale	Western Cape	South Africa	-33.8501	20.859	Blue	OP902801
	LS116	Oakhurst Olive farm, Tulbagh	Western Cape	South Africa	-33.2011	19.1107	Blue	OP902782
	LS121	Pond at Jeans Olive farm, Barrydale	Western Cape	South Africa	-33.8656	20.8661	Blue	OP902854
	LS123	Warmwaterberg dam, Barrydale	Western Cape	South Africa	-33.7637	20.9014	Blue	OP902783
	LS124	Warmwaterberg dam, Barrydale	Western Cape	South Africa	-33.7637	20.9014	Blue	OP902784
	LS125	Hidden pond at Jeans Olive farm, Barrydale	Western Cape	South Africa	-33.8708	20.8645	Blue	OP902785
	LS130	Les Hauts de Montagu, dam close to the entrace gate	Western Cape	South Africa	-33.8081	20.1571	Blue	OP902786
	LS134	Les Hauts de Montagu, dam close to the entrace gate	Western Cape	South Africa	-33.8081	20.1571	Blue	OP902806
	LS142	Dam by the side of the road next to a Primary school, Montagu	Western Cape	South Africa	-33.7211	20.1184	Blue	OP902807
	LS146	Dam by the side of the road next to a Primary school, Montagu	Western Cape	South Africa	-33.7211	20.1184	Blue	OP902795
	LS147	Dam by the side of the road next to a Primary school, Montagu	Western Cape	South Africa	-33.7211	20.1184	Blue	OP902817
	LS148	Dam by the side of the road next to a Primary school, Montagu	Western Cape	South Africa	-33.7211	20.1184	Blue	OP902813
	LS150	Ghwarrievlei Hopkins farm, Witsand	Western Cape	South Africa	-34.2844	20.859	Blue	OP902787
	LS151	Ghwarrievlei Hopkins farm, Witsand	Western Cape	South Africa	-34.2844	20.859	Blue	OP902788
	LS157	Ghwarrievlei Hopkins farm, Witsand	Western Cape	South Africa	-34.2844	20.859	Blue	OP902789
	LS159	Ghwarrievlei Hopkins farm, Witsand	Western Cape	South Africa	-34.2844	20.859	Blue	OP902814
	LS161	Ghwarrievlei Hopkins farm, Witsand	Western Cape	South Africa	-34.2844	20.859	Blue	OP902798
	LS162	Loods farm, Witsand	Western Cape	South Africa	-34.2886	20.8294	Blue	OP902808
	LS163	Loods farm, Witsand	Western Cape	South Africa	-34.2886	20.8294	Blue	OP902809
	NRus01	Nuwe Rus Rest Camp (Pond near gate)	Western Cape	South Africa	-32.561	19.379	Blue	OP902815
	NRus02	Nuwe Rus Rest Camp (Pond near gate)	Western Cape	South Africa	-32.561	19.379	Blue	OP902831
	NRus03	Nuwe Rus Rest Camp (Pond near gate)	Western Cape	South Africa	-32.561	19.379	Blue	OP902832
	NRus04	Nuwe Rus Rest Camp (Pond near gate)	Western Cape	South Africa	-32.561	19.379	Blue	OP902799
	NRus05	Nuwe Rus Rest Camp (Pond near gate)	Western Cape	South Africa	-32.561	19.379	Blue	OP902816
	NRus06	Nuwe Rus Rest Camp (Pond near gate)	Western Cape	South Africa	-32.561	19.379	Blue	OP902833
	NT168	Alpha Excelsior Farm, near Clanwilliam	Western Cape	South Africa	-32.116	19.0579	Blue	OP902827
	NT169	Alpha Excelsior Farm, near Clanwilliam	Western Cape	South Africa	-32.116	19.0579	Blue	OP902828
	NT170	Alpha Excelsior Farm, near Clanwilliam	Western Cape	South Africa	-32.116	19.0579	Blue	OP902802
	NT171	Alpha Excelsior Farm, near Clanwilliam	Western Cape	South Africa	-32.116	19.0579	Blue	OP902821
	rgl1	Western Cape Province, near Betty's Bay	Western Cape	South Africa	-34.337	18.9982	Blue	KP345315.1
	RooiL01	Roiiberg Lodge: dam near the pool	Western Cape	South Africa	-33.7278	21.5589	Blue	OP902810
	RooiL04	Roiiberg Lodge: dam near the pool	Western Cape	South Africa	-33.7278	21.5589	Blue	OP902791
	RooiL06	Roiiberg Lodge: dam near the pool	Western Cape	South Africa	-33.7278	21.5589	Blue	OP902811
	SBok01	Springbok	Northern Cape	South Africa	-29.836	17.7528	Blue	OP902837
	SBok02	Springbok	Northern Cape	South Africa	-29.836	17.7528	Blue	OP902836
	SBok03	Springbok	Northern Cape	South Africa	-29.836	17.7528	Blue	OP902838
	SBok04	Springbok	Northern Cape	South Africa	-29.836	17.7528	Blue	OP902839
	SBok05	Springbok	Northern Cape	South Africa	-29.836	17.7528	Blue	OP902840
	SBok06	Springbok	Northern Cape	South Africa	-29.836	17.7528	Blue	OP902841
	SBok07	Springbok	Northern Cape	South Africa	-29.836	17.7528	Blue	OP902842
	SBok08	Springbok	Northern Cape	South Africa	-29.836	17.7528	Blue	OP902843
	SBok09	Springbok	Northern Cape	South Africa	-29.836	17.7528	Blue	OP902844
	SBok10	Springbok	Northern Cape	South Africa	-29.836	17.7528	Blue	OP902845
	SBok11	Springbok	Northern Cape	South Africa	-29.836	17.7528	Blue	OP902846
	UAE100E	5km East of Kleinmond	Western Cape	South Africa	-34.3296	19.0967	Blue	KY852121.1
	UAE101E	5km East of Kleinmond	Western Cape	South Africa	-34.3296	19.0967	Blue	KY852110.1
	UAE102E	5km East of Kleinmond	Western Cape	South Africa	-34.3296	19.0967	Blue	KY852090.1
	UAE103E	5km East of Kleinmond	Western Cape	South Africa	-34.3296	19.0967	Blue	KY852109.1
	UAE104E	5km East of Kleinmond	Western Cape	South Africa	-34.3296	19.0967	Blue	KY852116.1
	UAE105E	5km East of Kleinmond	Western Cape	South Africa	-34.3296	19.0967	Blue	KY852076.1
	UAE106E	5km East of Kleinmond	Western Cape	South Africa	-34.3296	19.0967	Blue	KY852119.1
	UAE107E	5km East of Kleinmond	Western Cape	South Africa	-34.3296	19.0967	Blue	KY852098.1
	UAE108E	5km East of Kleinmond	Western Cape	South Africa	-34.3296	19.0967	Blue	KY852097.1
	UAE123E	5km East of Kleinmond	Western Cape	South Africa	-34.3296	19.0967	Blue	KY852083.1
	UAE124E	5km East of Kleinmond	Western Cape	South Africa	-34.3296	19.0967	Blue	KY852094.1
	UAE60W	Cape of Good Hope	Western Cape	South Africa	-34.3128	18.4512	Blue	KY852089.1
	UAE62W	Cape of Good Hope	Western Cape	South Africa	-34.3128	18.4512	Blue	KY852095.1
	UAE63W	Cape of Good Hope	Western Cape	South Africa	-34.3128	18.4512	Blue	KY852106.1
	UAE65W	Cape of Good Hope	Western Cape	South Africa	-34.3128	18.4512	Blue	KY852073.1
	UAE68W	Cape of Good Hope	Western Cape	South Africa	-34.3128	18.4512	Blue	KY852077.1
	UAE69W	Cape of Good Hope	Western Cape	South Africa	-34.3128	18.4512	Blue	KY852096.1
	Vred4	Dam outside Vredendal	Western Cape	South Africa	-31.647	18.5394	Blue	OP902869
	Vred5	Dam outside Vredendal	Western Cape	South Africa	-31.6461	18.5394	Blue	OP902835
	xsl3	Betty's Bay	Western Cape	South Africa	-34.0351	18.8749	Blue	KP345316.1
	xsl4	Western Cape Province, near Betty's Bay	Western Cape	South Africa	-34.3567	18.9333	Blue	KP345317.1
	xsl5	Western Cape Province, near Betty's Bay	Western Cape	South Africa	-34.3567	18.9333	Blue	KP345318.1
	16	Cape Morgan Nature Reserve - pond at office	Eastern Cape	South Africa	-32.7006	28.3582	Brown	OP902738
	48	Port Elizabeth	Eastern Cape	South Africa	-34.011	25.6799	Brown	OP902757
	57	Port Elizabeth	Eastern Cape	South Africa	-34.011	25.6799	Brown	OP902756
	ARXL02	Khubela East, Drakensberg plateau	Butha-Buthe	Lesotho	-28.7761	28.9	Brown	OP902773
	ARXL03	Malala Lodge	Kwa-Zulu Natal	South Africa	-28.0956	32.2795	Brown	OP902769
	CALITZ03	Calitzdorp, Dam above Tertius' Farm	Western Cape	South Africa	-33.4377	21.7138	Brown	OP902758
	CALITZ08	Calitzdorp, Dam above Tertius' Farm	Western Cape	South Africa	-33.4377	21.7138	Brown	OP902762
	PE_034	Port Elizabeth	Eastern Cape	South Africa	-34.0114	25.6799	Brown	OP902752
	PE_037	Port Elizabeth	Eastern Cape	South Africa	-34.0114	25.6799	Brown	OP902751
	PLET-E1	MTO Office, Plettenburg Bay	Western Cape	South Africa	-33.9887	23.4327	Brown	OP902763
	PLET-E2	MTO Office, Plettenburg Bay	Western Cape	South Africa	-33.9887	23.4327	Brown	OP902767
	PLET-E3	MTO Office, Plettenburg Bay	Western Cape	South Africa	-33.9887	23.4327	Brown	OP902766
	PLET-E4	MTO Office, Plettenburg Bay	Western Cape	South Africa	-33.9887	23.4327	Brown	OP902768
	RooiL02	Roiiberg Lodge: dam near the pool	Western Cape	South Africa	-33.7278	21.5589	Brown	OP902759
	RooiL03	Roiiberg Lodge: dam near the pool	Western Cape	South Africa	-33.7278	21.5589	Brown	OP902760
	RooiL05	Roiiberg Lodge: dam near the pool	Western Cape	South Africa	-33.7278	21.5589	Brown	OP902761
	WC10_085	1km west of Horshoe falls on north bank of Mkambati river,Mkambati Nature Reserve, Lusikisiki	Eastern Cape	South Africa	-31.2698	30.0162	Brown	OP902755
	WC10_145	Forest pond, Covie forest, Nature's valley	Western Cape	South Africa	-33.9502	23.6015	Brown	OP902753
	WC10057	1km west of Horshoe falls on north bank of Mkambati river,Mkambati Nature Reserve, Lusikisiki	Eastern Cape	South Africa	-31.2698	30.0162	Brown	OP902771
	WC10115	Top of Katberg at Junction to Tarkastad	Eastern Cape	South Africa	-32.424	26.6599	Brown	OP902765
	WC2636	Roadside ditch near TS05, Tsolwana NR, Tarkastad	Eastern Cape	South Africa	-32.142	26.4729	Brown	OP902774
	WC3441	above old dam in stream pool	Eastern Cape	South Africa	-33.4275	23.518	Brown	OP902764
	WC3523	wetland below De Beers Dam, Letseng Diamond Mine, Letseng	Mokhotlong	Lesotho	-28.9849	28.8754	Brown	OP902754
	WCDNA355	small pool next to road (west) 700m from back gate leading to staff quarters	Eastern Cape	South Africa	-31.8179	29.3006	Brown	OP902770
	WCDNA793	Manubi Forest, Butterworth	Eastern Cape	South Africa	-32.473	28.5973	Brown	OP902772
	Xgl713_220	St Francis Bay	Eastern Cape	South Africa	-34.1715	24.8077	Brown	OP902742
	Xgl713_225	Krombridge	Eastern Cape	South Africa	-34.1358	24.809	Brown	OP902749
	Xgl713_226	Krombridge	Eastern Cape	South Africa	-34.1358	24.809	Brown	OP902739
	Xgl713_228	Krombridge	Eastern Cape	South Africa	-34.1358	24.809	Brown	OP902740
	Xgl713_229	Krombridge	Eastern Cape	South Africa	-34.1358	24.809	Brown	OP902748
	Xgl713_230	Krombridge	Eastern Cape	South Africa	-34.1358	24.809	Brown	OP902741
	Xgl713_231	St Francis Bay	Eastern Cape	South Africa	-34.1358	24.809	Brown	OP902750
	Xgl713_232	Krombridge	Eastern Cape	South Africa	-34.1358	24.809	Brown	OP902747
	Xgl713_235	Krombridge	Eastern Cape	South Africa	-34.1358	24.809	Brown	OP902744
	Xgl713_236	Krombridge	Eastern Cape	South Africa	-34.1358	24.809	Brown	OP902746
	Xgl713_237	Krombridge	Eastern Cape	South Africa	-34.1358	24.809	Brown	OP902743
	Xgl713_243	Krombridge	Eastern Cape	South Africa	-34.1358	24.809	Brown	OP902745
	13-719	Taaiboschfontein Farm, Pentad 3155_2254	Karoo Biogaps	South Africa	-31.829	22.8141	Green	OP902866
	13-763	Tamboershoek, Pentad 3210_2150	Karoo Biogaps	South Africa	-32.212	21.885	Green	OP902874
	BJE3525	Jacques Boubon Leftley farm Laignsburg	Western Cape	South Africa	-33.228	20.8822	Green	KP345200.1
	BJE3527	Jacques Boubon Leftley farm Laignsburg	Western Cape	South Africa	-33.228	20.8822	Green	KP345201
	BJE3529	Jacques Boubon Leftley farm Laignsburg	Western Cape	South Africa	-33.228	20.8822	Green	KP345203.1
	BJE3530	Jacques Boubon Leftley farm Laignsburg	Western Cape	South Africa	-33.228	20.8822	Green	KP345204.1
	BJE3531	Jacques Boubon Leftley farm Laignsbury	Western Cape	South Africa	-33.228	20.8822	Green	KP345218.1
	BJE3532	Jacques Boubon Leftley farm Laignsburg	Western Cape	South Africa	-33.228	20.8822	Green	KP345205.1
	BJE3533	Jacques Boubon Leftley farm Laignsburg	Western Cape	South Africa	-33.228	20.8822	Green	KP345206.1
	BJE3534	KoTara Dam Lemoenfontein Game Lodge, Beaufort West	Western Cape	South Africa	-32.35	22.6242	Green	KP345207.1
	BJE3535	KoTara Dam Lemoenfontein Game Lodge, Beaufort West	Western Cape	South Africa	-32.35	22.6242	Green	KP345208.1
	BJE3536	KoTara Dam Lemoenfontein Game Lodge, Beaufort West	Western Cape	South Africa	-32.35	22.6242	Green	KP345202.1
	BJE3537	KoTara Dam Lemoenfontein Game Lodge, Beaufort West	Western Cape	South Africa	-32.35	22.6242	Green	KP345209.1
	BJE3538	KoTara Dam Lemoenfontein Game Lodge, Beaufort West	Western Cape	South Africa	-32.35	22.6242	Green	KP345210.1
	BJE3539	KoTara Dam Lemoenfontein Game Lodge, Beaufort West	Western Cape	South Africa	-32.35	22.6242	Green	KP345211.1
	BJE3540	KoTara Dam Lemoenfontein Game Lodge, Beaufort West	Western Cape	South Africa	-32.35	22.6242	Green	KP345212.1
	BJE3541	KoTara Dam Lemoenfontein Game Lodge, Beaufort West	Western Cape	South Africa	-32.35	22.6242	Green	KP345213.1
	BJE3542	KoTara Dam Lemoenfontein Game Lodge, Beaufort West	Western Cape	South Africa	-32.35	22.6242	Green	KP345214.1
	BJE3543	KoTara Dam Lemoenfontein Game Lodge, Beaufort West	Western Cape	South Africa	-32.35	22.6242	Green	KP345215.1
	BJE3545	KoTara Dam Lemoenfontein Game Lodge, Beaufort West	Western Cape	South Africa	-32.35	22.6242	Green	KP345216.1
	BJE3546	KoTara Dam Lemoenfontein Game Lodge, Beaufort West	Western Cape	South Africa	-32.35	22.6242	Green	KP345217.1
	BJE3662	John Hanan Farm, Three Sisters Guest Farm	Northern Cape	South Africa	-31.894	23.0954	Green	OP902618
	CALITZ01	Calitzdorp, Dam above Tertius' Farm	Western Cape	South Africa	-33.4377	21.7138	Green	OP902865
	CALITZ07	Calitzdorp, Dam above Tertius' Farm	Western Cape	South Africa	-33.4377	21.7138	Green	OP902873
	CALITZ10	Calitzdorp, Dam above Tertius' Farm	Western Cape	South Africa	-33.4377	21.7138	Green	OP902870
	NT172	Alpha Excelsior Farm, near Clanwilliam	Western Cape	South Africa	-32.116	19.0579	Green	OP902867
	SANBI 14242	Beaufort West, River crossing at Fonteintjie Farm	Karoo Biogaps	South Africa	-32.413	21.9623	Green	OP902872
	SANBI 14243	Beaufort West, River crossing at Fonteintjie Farm	Karoo Biogaps	South Africa	-32.413	21.9623	Green	OP902875
	SANBI 14244	Beaufort West, River crossing at Fonteintjie Farm	Karoo Biogaps	South Africa	-32.413	21.9623	Green	OP902876
	SANBI 14245	Beaufort West, River crossing at Fonteintjie Farm	Karoo Biogaps	South Africa	-32.413	21.9623	Green	OP902877
	SANBI 14246	Beaufort West, River crossing at Fonteintjie Farm	Karoo Biogaps	South Africa	-32.413	21.9623	Green	OP902871
	Vred9	Dam outside Vredendal	Western Cape	South Africa	-31.647	18.5394	Green	OP902868
	13-693	Lushof Farm, Pentad 3120_2217	Karoo Biogaps	South Africa	-31.3499	22.299	Purple	OP902856
	13-713	Lushof Farm, Pentad 3120_2217	Karoo Biogaps	South Africa	-31.3499	22.299	Purple	OP902857
	BJE3627	Oorlogskloof Nature Reserve Niewoudtville	Northern Cape	South Africa	-31.601	19.2331	Purple	KP345219
	BJE3628	Oorlogskloof Nature Reserve Niewoudtville	Northern Cape	South Africa	-31.601	19.2331	Purple	KP345220.1
	BJE3629	Oorlogskloof Nature Reserve Niewoudtville	Northern Cape	South Africa	-31.601	19.2331	Purple	KP345236.1
	BJE3630	Oorlogskloof Nature Reserve Niewoudtville	Northern Cape	South Africa	-31.601	19.2331	Purple	KP345221.1
	BJE3631	Oorlogskloof Nature Reserve Niewoudtville	Northern Cape	South Africa	-31.601	19.2331	Purple	KP345222.1
	BJE3632	Oorlogskloof Nature Reserve Niewoudtville	Northern Cape	South Africa	-31.601	19.2331	Purple	KP345237.1
	BJE3633	Oorlogskloof Nature Reserve Niewoudtville	Northern Cape	South Africa	-31.601	19.2331	Purple	KP345223.1
	BJE3635	Oorlogskloof Nature Reserve Niewoudtville	Northern Cape	South Africa	-31.601	19.2331	Purple	KP345224.1
	BJE3637	Dam near Caravan park_Niewoudtville	Northern Cape	South Africa	-31.377	19.098	Purple	KP345225.1
	BJE3639	Waternear jeep track on way to Pramkoppie	Northern Cape	South Africa	-31.555	19.2692	Purple	KP345226.1
	BJE3640	Waternear jeep track on way to Pramkoppie	Northern Cape	South Africa	-31.555	19.2692	Purple	KP345227.1
	BJE3641	Kareebos Niewoudtville	Northern Cape	South Africa	-31.532	19.2017	Purple	KP345228.1
	BJE3642	Joining of Rietvei and Oorlogskloof River	Northern Cape	South Africa	-31.519	19.2544	Purple	KP345229.1
	BJE3643	Joining of Rietvei and Oorlogskloof River	Northern Cape	South Africa	-31.519	19.2544	Purple	KP345238.1
	BJE3644	William's Farm Hollow River	Northern Cape	South Africa	-31.507	19.0889	Purple	KP345230.1
	BJE3645	William's Farm Hollow River	Northern Cape	South Africa	-31.507	19.0889	Purple	KP345231.1
	BJE3646	William's Farm Hollow River	Northern Cape	South Africa	-31.507	19.0889	Purple	KP345232.1
	BJE3647	Farmer's property bordering front entrance of Oologskloof N.P	Northern Cape	South Africa	-31.438	19.0508	Purple	KP345239.1
	BJE3648	Farmer's property bordering front entrance of Oologskloof N.P	Northern Cape	South Africa	-31.438	19.0508	Purple	KP345233.1
	BJE3649	Farmer's property bordering front entrance of Oologskloof N.P	Northern Cape	South Africa	-31.438	19.0508	Purple	KP345234.1
	BJE3650	Farmer's property bordering front entrance of Oologskloof N.P	Northern Cape	South Africa	-31.438	19.0508	Purple	KP345240.1
	BJE3651	Farmer's property bordering front entrance of Oologskloof N.P	Northern Cape	South Africa	-31.438	19.0508	Purple	KP345235.1
	Calv01	Ronelle Nel's Handvol Gruis Guesthouse, Calvinia	Northern Cape	South Africa	-31.329	19.885	Purple	OP902859
	Calv02	Ronelle Nel's Handvol Gruis Guesthouse, Calvinia	Northern Cape	South Africa	-31.329	19.885	Purple	OP902860
	Calv03	Ronelle Nel's Handvol Gruis Guesthouse, Calvinia	Northern Cape	South Africa	-31.329	19.885	Purple	OP902861
	Calv04	Ronelle Nel's Handvol Gruis Guesthouse, Calvinia	Northern Cape	South Africa	-31.329	19.885	Purple	OP902862
	Calv05	Ronelle Nel's Handvol Gruis Guesthouse, Calvinia	Northern Cape	South Africa	-31.329	19.885	Purple	OP902863
	SANBI 14239	Fraserburg, R365, ca 35km SW of Fraserburg @ Rietrivier bridge crossing	Karoo Biogaps	South Africa	-32.088	21.1981	Purple	OP902864
	SANBI 14240	Fraserburg, R365, ca 35km SW of Fraserburg @ Rietrivier bridge crossing	Karoo Biogaps	South Africa	-32.088	21.1981	Purple	OP902858
	SANBI 14241	Fraserburg, R365, ca 35km SW of Fraserburg @ Rietrivier bridge crossing	Karoo Biogaps	South Africa	-32.088	21.1981	Purple	OP902855
	11XL	Near OR Tambo Airport	Gauteng	South Africa	-26.1313	28.1839	Yellow	OP902704
	13-709	Lushof Farm, Pentad 3120_2217	Karoo Biogaps	South Africa	-31.2396	22.3388	Yellow	OP902693
	15XL	River crossing at Boma trail start	Mulanje District	Malawi	-16.0178	35.5194	Yellow	OP902736
	16XL	Beaver's Pond, Port Alfred	Eastern Cape	South Africa	-33.6005	26.8727	Yellow	OP902705
	2XL	Dam at end of Bushbuck trail, Fort Fordyce, FFNR,Fort Beaufort	Eastern Cape	South Africa	-32.6714	26.4825	Yellow	OP902702
	3XL	Farm Bamboeshoek, Bamboesberg, W of Sterkstroom (EC)	Eastern Cape	South Africa	-31.6424	26.134	Yellow	OP902706
	4XL	Sesrim Canyon,	Erongo	Namibia	-24.5186	15.8011	Yellow	OP902707
	5XL	Dam at end of Bushbuck trail, Fort Fordyce, FFNR,Fort Beaufort	Eastern Cape	South Africa	-32.6714	26.4825	Yellow	OP902708
	6XL	Dam at end of Bushbuck trail, Fort Fordyce, FFNR,Fort Beaufort	Eastern Cape	South Africa	-32.6714	26.4825	Yellow	OP902703
	8XL	River crossing at Boma trail start	Mulanje District, Malawi, Africa	Malawi	-16.0178	35.5194	Yellow	OP902735
	AACRG3001	Malala Lodge	Kwa-Zulu Natal	South Africa	-28.0956	32.2795	Yellow	OP902682
	AACRG3002	Malala Lodge	Kwa-Zulu Natal	South Africa	-28.0956	32.2795	Yellow	OP902680
	AACRG3003	Malala Lodge	Kwa-Zulu Natal	South Africa	-28.0956	32.2795	Yellow	OP902681
	AACRG3004	Malala Lodge	Kwa-Zulu Natal	South Africa	-28.0956	32.2795	Yellow	OP902678
	AACRG3011	Malala Lodge	Kwa-Zulu Natal	South Africa	-28.0956	32.2795	Yellow	OP902683
	AACRG3012	Malala Lodge	Kwa-Zulu Natal	South Africa	-28.0956	32.2795	Yellow	OP902679
	AACRG3013	Malala Lodge	Kwa-Zulu Natal	South Africa	-28.0956	32.2795	Yellow	OP902677
	AMNH17301	Near Blantyre	Southern Region	Malawi	-15.78	35	Yellow	AY581648.1
	ARXL	Bergwoning, Golden Gates	Free State	South Africa	-28.5213	28.5595	Yellow	OP902709
	ARXL04	Crowned Eagle Park, Hillcrest	Kwa-Zulu Natal	South Africa	-29.7975	30.8018	Yellow	OP902658
	ARXL05	Greytown, farmland off R27	Kwa-Zulu Natal	South Africa	-29.0247	30.5761	Yellow	OP902710
	BJE3573	Property of Hennie and Nicolen Van Heerden, Jas Fontein Farm Victoria West jasfontein@gmail.com	Northern Cape	South Africa	-31.752	23.2411	Yellow	KP345241.1
	BJE3574	Property of Hennie and Nicolen Van Heerden, Jas Fontein Farm Victoria West jasfontein@gmail.com	Northern Cape	South Africa	-31.752	23.2411	Yellow	KP345242.1
	BJE3575	Debonaire Farm 30km south of Kimberley	Northern Cape	South Africa	-29.254	24.6847	Yellow	KP345243.1
	BJE3576	Debonaire Farm 30km south of Kimberley	Northern Cape	South Africa	-29.254	24.6847	Yellow	KP345244.1
	BJE3577	Debonaire Farm 30km south of Kimberley	Northern Cape	South Africa	-29.254	24.6847	Yellow	KP345245.1
	BJE3578	Debonaire Farm 30km south of Kimberley	Northern Cape	South Africa	-29.254	24.6847	Yellow	KP345246.1
	BJE3579	Debonaire Farm 30km south of Kimberley	Northern Cape	South Africa	-29.254	24.6847	Yellow	KP345247.1
	BJE3580	Debonaire Farm 30km south of Kimberley	Northern Cape	South Africa	-29.254	24.6847	Yellow	KP345248.1
	BJE3581	Debonaire Farm 30km south of Kimberley	Northern Cape	South Africa	-29.254	24.6847	Yellow	KP345249.1
	BJE3582	Debonaire Farm 30km south of Kimberley	Northern Cape	South Africa	-29.254	24.6847	Yellow	KP345250.1
	BJE3608	Debonaire Farm 30km south of Kimberley	Northern Cape	South Africa	-29.254	24.6847	Yellow	KP345177.1
	BJE3609	Debonaire Farm 30km south of Kimberley	Northern Cape	South Africa	-29.254	24.6847	Yellow	KP345178.1
	BJE3654	John Hanan Farm Three Sisters Guest Farm	Northern Cape	South Africa	-31.896	23.0954	Yellow	OP902613
	BJE3655	John Hanan Farm Three Sisters Guest Farm	Northern Cape	South Africa	-31.896	23.0954	Yellow	OP902614
	BJE3656	John Hanan Farm Three Sisters Guest Farm	Northern Cape	South Africa	-31.896	23.0954	Yellow	OP902615
	BJE3658	John Hanan Farm Three Sisters Guest Farm	Northern Cape	South Africa	-31.896	23.0954	Yellow	OP902616
	DB5131	SRV, Dung Beetle Guest House	Eastern Cape	South Africa	-33.4418	25.6867	Yellow	OP902644
	DB5649	SRV, Dung Beetle Guest House	Eastern Cape	South Africa	-33.4418	25.6867	Yellow	OP902643
	DB5894	SRV, Dung Beetle Guest House	Eastern Cape	South Africa	-33.4418	25.6867	Yellow	OP902645
	Dull01	Drich-Vallei pop, Dullstroom	Mpumalanga	South Africa	-25.4724	30.1228	Yellow	OP902713
	Dull02	Drich-Vallei pop, Dullstroom	Mpumalanga	South Africa	-25.4724	30.1228	Yellow	OP902663
	Dull03	Drich-Vallei pop, Dullstroom	Mpumalanga	South Africa	-25.4724	30.1228	Yellow	OP902664
	FR5021	SRV, Falcon Ridge	Eastern Cape	South Africa	-33.4058	25.5038	Yellow	OP902694
	FR5041	SRV, Falcon Ridge	Eastern Cape	South Africa	-33.4058	25.5038	Yellow	OP902695
	FR5205	SRV, Falcon Ridge	Eastern Cape	South Africa	-33.4058	25.5038	Yellow	OP902696
	GH01	Hotel Gate House, Nr. Phuthaditjhaba	Kwa-Zulu Natal	South Africa	-28.648	28.873	Yellow	OP902611
	GH02	Hotel Gate House, Nr. Phuthaditjhaba	Kwa-Zulu Natal	South Africa	-28.648	28.873	Yellow	OP902724
	JM14_035	SRV, Coerney River	Eastern Cape	South Africa	-33.3591	25.7557	Yellow	OP902638
	JM14_037	SRV, Coerney River	Eastern Cape	South Africa	-33.3591	25.7557	Yellow	OP902639
	JM14_041	SRV, Coerney River	Eastern Cape	South Africa	-33.3831	25.7953	Yellow	OP902641
	JM14_042	SVR, SV06	Eastern Cape	South Africa	-33.3301	25.4901	Yellow	OP902637
	JM14_044	SVR, SV07	Eastern Cape	South Africa	-33.3304	25.4889	Yellow	OP902642
	JM14_056	SRV, Klein Uie	Eastern Cape	South Africa	-33.3304	25.4889	Yellow	OP902640
	JMEC001	King Williams Town, Eastern Cape	Eastern Cape	South Africa	-32.8497	27.2339	Yellow	OP902646
	JMEC002	King Williams Town, Eastern Cape	Eastern Cape	South Africa	-32.8497	27.2339	Yellow	OP902647
	JMEC003	King Williams Town, Eastern Cape	Eastern Cape	South Africa	-32.8497	27.2339	Yellow	OP902715
	JMEC005	King Williams Town, Eastern Cape	Eastern Cape	South Africa	-32.8497	27.2339	Yellow	OP902648
	JMEC006	King Williams Town, Eastern Cape	Eastern Cape	South Africa	-32.8497	27.2339	Yellow	OP902688
	JMEC007	King Williams Town, Eastern Cape	Eastern Cape	South Africa	-32.8497	27.2339	Yellow	OP902649
	JMEC009	King Williams Town, Eastern Cape	Eastern Cape	South Africa	-32.8497	27.2339	Yellow	OP902650
	JMEC010	King Williams Town, Eastern Cape	Eastern Cape	South Africa	-32.8497	27.2339	Yellow	OP902651
	JMEC011	King Williams Town, Eastern Cape	Eastern Cape	South Africa	-32.8497	27.2339	Yellow	OP902652
	JMEC015	King Williams Town, Eastern Cape	Eastern Cape	South Africa	-32.8497	27.2339	Yellow	OP902653
	JMEC016	King Williams Town, Eastern Cape	Eastern Cape	South Africa	-32.8497	27.2339	Yellow	OP902654
	JMEC017	King Williams Town, Eastern Cape	Eastern Cape	South Africa	-32.8497	27.2339	Yellow	OP902655
	JMEC018	King Williams Town, Eastern Cape	Eastern Cape	South Africa	-32.8497	27.2339	Yellow	OP902656
	JMEC019	King Williams Town, Eastern Cape	Eastern Cape	South Africa	-32.8497	27.2339	Yellow	OP902657
	KW08	Kwaluka Pan, iSimangaliso Wetland	Kwa-Zulu Natal	South Africa	-28.3152	32.4316	Yellow	OP902725
	KW09	Kwaluka Pan, iSimangaliso Wetland	Kwa-Zulu Natal	South Africa	-28.3152	32.4316	Yellow	OP902726
	Mn02	Makakatana Pan, iSimangaliso Wetland	Kwa-Zulu Natal	South Africa	-28.2466	32.3948	Yellow	OP902687
	Mn04	Makakatana Pan, iSimangaliso Wetland	Kwa-Zulu Natal	South Africa	-28.2466	32.3948	Yellow	OP902737
	Mn08	Makakatana Pan, iSimangaliso Wetland	Kwa-Zulu Natal	South Africa	-28.2466	32.3948	Yellow	OP902673
	Petr01	Petrusville	Northern Cape	South Africa	-30.0925	24.6508	Yellow	OP902667
	PF	Potchefstroom	Northwestern Cape	South Africa	-26.715	27.1033	Yellow	KP345314.1
	Phil01	Philipstown	Northern Cape	South Africa	-30.5574	24.4053	Yellow	OP902659
	Phil02	Philipstown	Northern Cape	South Africa	-30.5574	24.4053	Yellow	OP902666
	Phut01	Church wetland, Phuthaditjhaba	Kwa-Zulu Natal	South Africa	-28.5294	28.7753	Yellow	OP902719
	Phut02	Church wetland, Phuthaditjhaba	Kwa-Zulu Natal	South Africa	-28.5294	28.7753	Yellow	OP902674
	Retha1	Nederland Farm	Mpumalanga	South Africa	-27.2977	30.852	Yellow	OP902665
	Retha3	Nederland Farm	Mpumalanga	South Africa	-27.2977	30.852	Yellow	OP902714
	Retha4	Lapalala Wilderness Area	Limpopo	South Africa	-23.8889	28.3118	Yellow	OP902684
	Retha5	Lapalala Wilderness Area	Limpopo	South Africa	-23.8889	28.3118	Yellow	OP902685
	Retha6	Lapalala Wilderness Area	Limpopo	South Africa	-23.8889	28.3118	Yellow	OP902686
	RH170	Harry Allen Golf Club, Bulawayo	Matebeleland South	Zimbabwe	-20.1593	28.6298	Yellow	OP902711
	RH174	Harry Allen Golf Club, Bulawayo	Matebeleland South	Zimbabwe	-20.1593	28.6298	Yellow	OP902712
	SANBI5323	Farm Bamboeshoek, Bamboesberg, W of Sterkstroom	Kwa-Zulu Natal	South Africa	-31.6208	26.3531	Yellow	OP902733
	SANBI5842	Naukluft National Park	Erongo	Namibia	-24.2281	18.469	Yellow	OP902734
	SANBI5859	Sesriem Canyon water seepage	Erongo	Namibia	-24.5186	15.8011	Yellow	OP902731
	SANBI5860	Sesriem Canyon water seepage	Erongo	Namibia	-24.5186	15.8011	Yellow	OP902732
	Walk01	Walkabout Inn (Dave), Rhodes	Kwa-Zulu Natal	South Africa	-30.7984	27.9617	Yellow	OP902692
	Walk02	Walkabout Inn (Dave), Rhodes	Kwa-Zulu Natal	South Africa	-30.7984	27.9617	Yellow	OP902691
	Walk03	Walkabout Inn (Dave), Rhodes	Kwa-Zulu Natal	South Africa	-30.7984	27.9617	Yellow	OP902690
	WC-2670	Travisscock wetland amall dam, Reigate Farm, Catchart	Eastern Cape	South Africa	-32.5702	27.1833	Yellow	OP902701
	WC-5525	Plains of Camdeboo, Xenopus dam	Eastern Cape	South Africa	-32.534	25.2363	Yellow	OP902629
	WC-5527	Plains of Camdeboo, Xenopus dam	Eastern Cape	South Africa	-32.534	25.2363	Yellow	OP902626
	WC-5946	Richmond, Elandsfontein, Algae Dam	Northern Cape	South Africa	-31.111	24.0217	Yellow	OP902627
	WC-5954	Richmond, Elandsfontein, Dammed River	Northern Cape	South Africa	-31.099	24.0728	Yellow	OP902722
	WC-5955	Richmond, Elandsfontein, Dammed River	Northern Cape	South Africa	-31.099	24.0728	Yellow	OP902717
	WC-6005	Coleberg, Rietfontein, fence	Northern Cape	South Africa	-30.919	25.0262	Yellow	OP902631
	WC-6018	Coleberg, Rietfontein, pivet water ponds	Northern Cape	South Africa	-30.92	25.0358	Yellow	OP902671
	WC-6155	Adelaide, Black Hill, point site	Eastern Cape	South Africa	-32.572	26.2724	Yellow	OP902628
	WC-6181	Adelaide, Black Hill, point site	Eastern Cape	South Africa	-32.572	26.2724	Yellow	OP902697
	WC-6203	Adelaide, old quarry beside road to Tarkastad	Eastern Cape	South Africa	-32.514	26.252	Yellow	OP902718
	WC-6204	Adelaide, old quarry beside road to Tarkastad	Eastern Cape	South Africa	-32.514	26.252	Yellow	OP902721
	WC-6205	Adelaide, old quarry beside road to Tarkastad	Eastern Cape	South Africa	-32.514	26.252	Yellow	OP902723
	WC-6206	Adelaide, old quarry beside road to Tarkastad	Eastern Cape	South Africa	-32.514	26.252	Yellow	OP902720
	WC-6207	Adelaide, old quarry beside road to Tarkastad	Eastern Cape	South Africa	-32.514	26.252	Yellow	OP902630
	WC10_183	Small stream at aols staff quarter Farm Charlton, Somerset east	Eastern Cape	South Africa	-32.6588	25.6245	Yellow	OP902727
	wC1001	Wetland, 400m northwest of office near trap MA 01/13, Manubi Forest	Eastern Cape	South Africa	-32.441	28.6045	Yellow	OP902689
	WC10046	Bon Terre,	Free State	South Africa	-27.732	28.3998	Yellow	OP902675
	WC10102	Beenbreeklaagte, 2nd Brak river crossing	Eastern Cape	South Africa	-33.093	25.7489	Yellow	OP902634
	WC10105	Beenbreeklaagte, 2nd Brak river crossing	Eastern Cape	South Africa	-33.093	25.7489	Yellow	OP902660
	WC10173	Near Kaalhoek to Farm Thornhill	Eastern Cape	South Africa	-32.57	26.4151	Yellow	OP902635
	WC10188	Top of Katberg at Junction to Tarkastad	Eastern Cape	South Africa	-32.424	26.6599	Yellow	OP902716
	WC2689	Kei River on Henderson rd, Keilands, Catchart	Eastern Cape	South Africa	-32.1875	27.4997	Yellow	OP902729
	WC2748	3km from office on Katberg road on left hand side of road oposite small dam, Fort Fordice NR	Eastern Cape	South Africa	-32.669	26.4799	Yellow	OP902728
	WC3464	Between road and river, below dam wall. About 100 meters before cable gate, Commando Drift NR	Eastern Cape	South Africa	-32.11	26.0351	Yellow	OP902633
	WC4283	Glen Harry, Sondagsriver, east of farm gate	Karoo Biogaps	South Africa	-32.1115	24.7763	Yellow	OP902668
	WC4301	Glen Harry, Sondagsriver, east of farm gate	Karoo Biogaps	South Africa	-32.1115	24.7763	Yellow	OP902661
	WC4302	Glen Harry, Sondagsriver, east of farm gate	Karoo Biogaps	South Africa	-32.1115	24.7763	Yellow	OP902699
	WC4303	Glen Harry, Sondagsriver, east of farm gate	Karoo Biogaps	South Africa	-32.1115	24.7763	Yellow	OP902662
	WC4336	Stillewater, Wilgedam next to farmstead	Karoo Biogaps	South Africa	-31.4441	23.9852	Yellow	OP902670
	WC4337	Stillewater, Wilgedam next to farmstead	Karoo Biogaps	South Africa	-31.4441	23.9852	Yellow	OP902700
	WC4338	Stillewater, Wilgedam next to farmstead	Karoo Biogaps	South Africa	-31.4441	23.9852	Yellow	OP902669
	wC489	Small stream 300m West of reserve office	Eastern Cape	South Africa	-32.3134	28.8256	Yellow	OP902698
	WCDNA_995	Manubi Forest, Butterworth	Eastern Cape	South Africa	-32.4727	28.5973	Yellow	OP902730
	WCDNA089	1km west of Horshoe falls on north bank of Mkambati river,Mkambati Nature Reserve, Lusikisiki	Eastern Cape	South Africa	-31.2698	30.0162	Yellow	OP902636
	WCDNA196	Asante Sanna	Eastern Cape	South Africa	-32.3106	24.9681	Yellow	OP902632
	WDNA1294	north on R354 from Wakkerstroom to Piet Retief	Mpumalanga	South Africa	-27.337	30.1619	Yellow	OP902676
X. petersii
	AMNH17324	between Loubomo and Pointe-Noire, Kouilou Department		Republic of Congo	-4.3	12.4	petersii_1	AY581638.1
	ANG036		Lunda Norte	Angola	-7.75164	19.9554	petersii_1	OP902886
	PM085	Luki Reserve, forest - camp		Democratic Republic of the Congo	-5.6167	13.1593	petersii_1	KP345302.1
	pm086	Luki Reserve, forest - camp		Democratic Republic of the Congo	-5.6167	13.1593	petersii_1	KP345300.1
	PM108	Luki Reserve, forest - camp		Democratic Republic of the Congo	-5.6167	13.1593	petersii_1	KP345303.1
	PM109	Luki Reserve, forest - camp		Democratic Republic of the Congo	-5.6167	13.1593	petersii_1	KP345304.1
	PM118	Tsumbakituti, agricult.		Democratic Republic of the Congo	-5.6581	13.1995	petersii_1	KP345301.1
	VG08_81	Nequilo, Bié Province		Angola	-12.6	17.07	petersii_1	KP345293.1
	WC12A035	Seepage south of Kambumbe Lodge, Menongue	Kuanado Kubango	Angola	-14.6746	17.7354	petersii_1	OP902883
	WC12A037	Seepage south of Kambumbe Lodge, Menongue	Kuanado Kubango	Angola	-14.6746	17.7354	petersii_1	OP902888
	WC12A046	Seepage south of Kambumbe Lodge, Menongue	Kuanado Kubango	Angola	-14.6746	17.7354	petersii_1	OP902887
	WC12A132	Small stream at Huambo Agriculture Institute	Huambo	Angola	-12.7304	15.8099	petersii_1	OP902889
	WC12A149	Small stream at Huambo Agriculture Institute	Huambo	Angola	-12.7304	15.8099	petersii_1	OP902884
	WC12A199	Longa River crossing	Kuanado Kubango	Angola	-14.6062	18.4672	petersii_1	OP902885
	WC12A171	Longa River crossing	Kuanado Kubango	Angola	-14.6062	18.4672	petersii_2	OP902881
	WC3552	Longa Rise fields	Cuando Cubango	Angola	-14.5632	18.4439	petersii_2	OP902882
X. poweri
	AMNH17259	near Jos		Nigeria	9.9	8.9	poweri	AY581641.1
	AMNH17260	near Jos		Nigeria	9.9	8.9	poweri	NC_044870.1
	AMNH17262	near Jos		Nigeria	9.9	8.9	poweri	OP902610
	AMNH17263	near Lusaka		Nigeria	-15.5	28.2	poweri	AY581659.1
	ANG428	Benero campsite	Cuando Cubango	Angola	-17.535	23.1892	poweri	OP902878
	ANG437	Benero campsite	Cuando Cubango	Angola	-17.535	23.1892	poweri	OP902880
	ANG445	Camp site 6km west of SashaE	Cuando Cubango	Angola	-17.5733	23.2267	poweri	OP902879
	BJE3252	Lower Bafut		Cameroon	6.1753	10.0746	poweri	KP345262.1
	BJE3253	Lower Bafut		Cameroon	6.1753	10.0746	poweri	KP345263.1
	BJE3254	Lower Bafut		Cameroon	6.1753	10.0746	poweri	KP345264.1
	BJE3255	Lower Bafut		Cameroon	6.1753	10.0746	poweri	KP345265.1
	PRIVATE31	Ikelenge		Zambia	-11.2379	24.2682	poweri	KP345253.1
	PRIVATE33	Ikelenge		Zambia	-11.2379	24.2682	poweri	KP345254.1
	RT4	Okavanga		Botswana	-18.97	22.57	poweri	AY581642.1
	RT5	Okavanga		Botswana	-18.97	22.57	poweri	OP902672
	VG09_100	Tchabal Gangdaba, loc.3		Cameroon	7.7436	12.7162	poweri	KP345260.1
	VG09_128	Mabor		Cameroon	7.7015	12.6767	poweri	KP345261.1
	xen058	Ngaoundere		Cameroon	7.32	13.58	poweri	AY581640.1
	ZFMK1TN01	Ikelenge		Zambia	-11.2379	24.2682	poweri	KP345255.1
	ZFMK1TN10	Ikelenge		Zambia	-11.2379	24.2682	poweri	KP345256.1
	ZFMK2TN13	Ikelenge		Zambia	-11.2379	24.2682	poweri	KP345257.1
	ZFMK3TN02	Ikelenge		Zambia	-11.2379	24.2682	poweri	KP345258.1
	ZFMK3TN8	Ikelenge		Zambia	-11.2379	24.2682	poweri	KP345259.1
X. victorianus
	BJE263	Lwiro		Democratic Republic of the Congo	-2.2455	28.8124	vict1	KP345319.1
	BJE266	Lwiro		Democratic Republic of the Congo	-2.2455	28.8124	vict1	KP345308.1
	BJE267	Lwiro		Democratic Republic of the Congo	-2.2455	28.8124	vict1	KP345305.1
	BJE2902	Lendu Plateau		Democratic Republic of the Congo	1.9856	30.8613	vict1	OP902612
	CAS168711	Tanga Region, Muheza District, Amani Pond		Tanzania	-5.07	38.72	vict1	AY581647.1
	CFS1090	South Kivu, Idjwi island		Democratic Republic of the Congo	-2.055	29.0548	vict1	KP345288.1
	CFS1091	South Kivu, Idjwi island		Democratic Republic of the Congo	-2.055	29.0548	vict1	KP345289.1
	CK003	North Kivu Province: Virunga National Park, Kichanga, Lake Mokoto		Democratic Republic of the Congo	-1.2511	29.0599	vict1	KP345294.1
	EBG2147	South Kivu Province: Sangya River near Nundu		Democratic Republic of the Congo	-3.8212	29.0961	vict1	KP345284.1
	EBG2872	Katanga Province: road S of Kalemie		Democratic Republic of the Congo	-6.682	29.0811	vict1	KP345285.1
	ELI1010	Gihofi		Burundi	-4.0277	30.1507	vict1	KP345275.1
	ELI1011	Gihofi		Burundi	-4.0277	30.1507	vict1	KP345272.1
	ELI1012	Gihofi		Burundi	-4.0277	30.1507	vict1	KP345274.1
	ELI1013	Gihofi		Burundi	-4.0277	30.1507	vict1	KP345273.1
	ELI1064	Reserve Naturelle Rusizi, near Bujumbura		Burundi	-3.3534	29.2712	vict1	KP345296.1
	ELI1065	Reserve Naturelle Rusizi, near Bujumbura		Burundi	-3.3534	29.2712	vict1	KP345295.1
	ELI1066	Reserve Naturelle Rusizi, near Bujumbura		Burundi	-3.3534	29.2712	vict1	KP345298.1
	ELI1139	Bubanza, near Terra Nova Hotel		Burundi	-3.0819	29.4047	vict1	KP345299.1
	ELI1141	Mpishi, Kibira Forest		Burundi	-3.0697	29.4845	vict1	KP345297.1
	ELI1142	Mpishi, Kibira Forest		Burundi	-3.0697	29.4845	vict1	KP345286.1
	ELI1298	South Kivu: Baraka		Democratic Republic of the Congo	-4.1078	29.0972	vict1	KP345287.1
	ELI1369	South Kivu: Kihungwe		Democratic Republic of the Congo	-4.0843	28.1537	vict1	KP345280.1
	ELI1370	South Kivu: Kihungwe		Democratic Republic of the Congo	-4.0843	28.1537	vict1	KP345281.1
	ELI1461	South Kivu: Fizi		Democratic Republic of the Congo	-4.3	28.9413	vict1	KP345282.1
	ELI1462	South Kivu: Fizi		Democratic Republic of the Congo	-4.3	28.9413	vict1	KP345283.1
	ELI502	South Kivu: Nyamibungu		Democratic Republic of the Congo	-3.2573	28.118	vict1	KP345276.1
	ELI503	South Kivu: Nyamibungu		Democratic Republic of the Congo	-3.2573	28.118	vict1	KP345277.1
	ELI526	Byonga, South Kivu		Democratic Republic of the Congo	-3.3403	28.1309	vict1	KP345278.1
	ELI527	Byonga, South Kivu		Democratic Republic of the Congo	-3.3403	28.1309	vict1	KP345279.1
	ELI938	Nyamugwaga Swamp near Bururi		Burundi	-3.9433	29.6283	vict1	KP345271.1
	ELI965	Mivgaro Swamp, Bururi		Burundi	-3.9483	29.6191	vict1	KP345270.1
	xen232	Shama		Rwanda	-1.7	30.55	vict1	AY581645.1
	xen234	Kitanga		Uganda	-1.1167	30.0333	vict1	MN259075.1
	ZFMK63119	Semliki NP		Uganda	0.8333	30.05	vict1	KP345268.1
	ZFMK63120	Semliki NP		Uganda	0.8333	30.05	vict1	KP345269.1
	ZFMK86159	Kakamega Forest		Kenya	0.2667	34.8833	vict1	KP345267.1
	ZFMK86160	Kakamega Forest		Kenya	0.2667	34.8833	vict1	KP345266.1
	BJE2898	Lendu Plateau		Democratic Republic of the Congo	1.9856	30.8613	vict2	KP345306.1
	EBG2329	Orientale Province: Banywani		Democratic Republic of the Congo	1.5505	30.2529	vict2	KP345290.1
	EBG2463	Orientale Province: Bunia		Democratic Republic of the Congo	1.3387	30.1517	vict2	HQ225669.1
	EBG2464	Orientale Province: Bunia		Democratic Republic of the Congo	1.3387	30.1517	vict2	KP345292.1

## Sheet: sequences
No	Sequence name	sequence	clade	Locality/Site	Latitude	Longitude	Population
125	LS101	CATTTAACCCTTTAATTAGTATAACTAATTCTAAACCCCCAAACAATACTGAGCTATTCTATAAACTATAGAAGCACTTATGCTAGAACTAGTAATGTGAATACACGATTCTCCTAAATGTAAGTGTAAATCAGATCGAATAAATCACTGATAATTAACGTCCTCCCTGAGATCCTTGCAATAACAAAACAAGAAAACCATGCACTTATTACCGTTAATCTAACACAAGAACATTACAGGAAAGATTAAAAGACGCAGAAGGAACTCGGCAAAC-TATGAACCCCGCCTGTTTACCAAAAACATCGCCTCTTGCTAAAAAACATGTATAAGAGGTCCAGCCTGCCCAGTGACTATATGTTCAACGGCCGCGGTATTCTGACCGTGCAAAGGTAGCGTAA…	Blue	Dam by R323, Witsand	-34.3917	20.8365	P17
2	lg123	CaTtTaAcCcTtTaATtAgTaTaAcTaAtTcTaAaCcCcCaAaCaAtAcTgAgCtAtTcTaTaAaCtAtAgAaGcAcTtAtGcTaGaAcTaGtAaTgTgAaTaCaCgAtTcTcCtAaAtGtAaGtGtAaAtCaGaTcGaAtAaAtCaCtGaTaAtTaAcGtCcTcCcTgAgAtCcTtGcAaTaAcAaAaCaAgAaAaCcAtGcAcTtAtTaCcGtTaAtCtAaCaCaAgAaCaTtAcAgGaAaGaTtAaAaGaCgCaGaAgGaAcTcGgCaAaCcTaTgAaCcCcGcCtGtTtAcCaAaAaCaTcGcCtCtTgCtAaAaAaCaTgTaTaAgAgGtCcAgCcTgCcCaGtGaCtAtAtGtTcAaCgGcCgCgGtAtTcTgAcCgTgCaAaGgTaGcGtAa…	Blue	Cape Point	-34.3398	18.483	P14
241	UAE105E	CATTTAACCCTTTAATTAGTATAACTAATTCTAAACCCCCAAACAATACTGAGCTATTCTATAAACTATAGAAGCACTTATGCTAGAACTAGTAATGTGAATACACGATTCTCCTAAATGTAAGTGTAAATCAGATCGAATAAATCACTGATAATTAACGTCCTCCCTGAGATCCTTGCAATAACAAAACAAGAAAACCATGCACTTATTACCGTTAATCTAACACAAGAACATTACAGGAAAGATTAAAAGACGCAGAAGGAACTCGGCAAAC-TATGAACCCCGCCTGTTTACCAAAAACATCGCCTCTTGCTAAAAAACATGTATAAGAGGTCCAGCCTGCCCAGTGACTATATGTTCAACGGCCGCGGTATTCTGACCGTGCAAAGGTAGCGTAA…	Blue	5km East of Kleinmond	-34.3296	19.0966	P03
243	UAE123E	CATTTAACCCTTTAATTAGTATAACCAATTCTAAACCCCCAAACAATACTGAGCTATTCTATAAACTATAGAAGCACTTATGCTAGAACTAGTAATGTGAATACACGATTCTCCTAAATGTAAGTGTAAATCAGATCGAATAAATCACTGATAATTAACGTCCTCCCTGAGATCCTTGCAATAACAAAACAAGAAAACCATGCACTTATTACCGTTAATCTAACACAAGAACATTACAGGAAAGATTAAAAGACGCAGAAGGAACTCGGCAAAC-TATGAACCCCGCCTGTTTACCAAAAACATCGCCTCTTGCTAAAAAACATGTATAAGAGGTCCAGCCTGCCCAGTGACTATATGTTCAACGGCCGCGGTATTCTGACCGTGCAAAGGTAGCGTAA…	Blue	5km East of Kleinmond	-34.3296	19.0966	P03
245	UAE102E	CATTTAACCCTTTAATTAGTATAACTAATTCTAAACCCCCAAACAATACTGAGCTATTCTATAAACTATAGAAGCACTTATGCTAGAACTAGTAATGTGAATACACGATTCTCCTAAATGTAAGTGTAAATCAGATCGAATAAATCACTGATAATTAACGTCCTCCCTGAGATCCTTGCAATAACAAAACAAGAAAACCATGCACTTATTACCGTTAATCTAACACAAGAACATTACAGGAAAGATTAAAAGACGCAGAAGGAACTCGGCAAAC-TATGAACCCCGCCTGTTTACCAAAAACATCGCCTCTTGCTAAAAAACATGTATAAGAGGTCCAGCCTGCCCAGTGACTATATGTTCAACGGCCGCGGTATTCTGACCGTGCAAAGGTAGCGTAA…	Blue	5km East of Kleinmond	-34.3296	19.0966	P03
246	UAE124E	CATTTAACCCTTTAATTAGTATTACTAATTCTAAACCCCCAAACAATACTGAGCTATTCTATAAACTATAGAAGCACTTATGCTAGAACTAGTAATGTGAATACACGATTCTCCTAAATGTAAGTGTAAATCAGATCGAATAAATCACTGATAATTAACGTCCTCCCTGAGATCCTTGCAATAACAAAACAAGAAAACCATGCACTTATTACCGTTAATCTAACACAAGAACATTACAGGAAAGATTAAAAGACGCAGAAGGAACTCGGCAAAC-TATGAACCCCGCCTGTTTACCAAAAACATCGCCTCTTGCTAAAAAACATGTATAAGAGGTCCAGCCTGCCCAGTGACTATATGTTCAACGGCCGCGGTATTCTGACCGTGCAAAGGTAGCGTAA…	Blue	5km East of Kleinmond	-34.3296	19.0966	P03
249	UAE108E	CATTTAACCCTTTAATTAGTATAACCAATTCTAAACCCCCAAACAATACTGAGCTATTCTATAAACTATAGAAGCACTTATGCTAGAACTAGTAATGTGAATACACGATTCTCCTAAATGTAAGTGTAAATCAGATCGAATAAATCACTGATAATTAACGTCCTCCCTGAGATCCTTGCAATAACAAAACAAGAAAACCATGCACTTATTACCGTTAATCTAACACAAGAACATTACAGGAAAGATTAAAAGACGCAGAAGGAACTCGGCAAAC-TATGAACCCCGCCTGTTTACCAAAAACATCGCCTCTTGCTAAAAAACATGTATAAGAGGTCCAGCCTGCCCAGTGACTATATGTTCAACGGCCGCGGTATTCTGACCGTGCAAAGGTAGCGTAA…	Blue	5km East of Kleinmond	-34.3296	19.0966	P03
250	UAE107E	CATTTAACCCTTTAATTAGTATAACTAATTCTAAACCCCCAAACAATACTGAGCTATTCTATAAACTATAGAAGCACTTATGCTAGAACTAGTAATGTGAATACACGATTCTCCTAAATGTAAGTGTAAATCAGATCGAATAAATCACTGATAATTAACGTCCTCCCTGAGATCCTTGCAATAACAAAACAAGAAAACCATGCACTTATTACCGTTAATCTAACACAAGAACATTACAGGAAAGATTAAAAGACGCAGAAGGAACTCGGCAAAC-TATGAACCCCGCCTGTTTACCAAAAACATCGCCTCTTGCTAAAAAACATGTATAAGAGGTCCAGCCTGCCCAGTGACTATATGTTCAACGGCCGCGGTATTCTGACCGTGCAAAGGTAGCGTAA…	Blue	5km East of Kleinmond	-34.3296	19.0966	P03
252	UAE103E	CATTTAACCCTTTAATTAGTATAACTAATTCTAAACCCCCAAACAATACTGAGCTATTCTATAAACTATAGAAGCACTTATGCTAGAACTAGTAATGTGAATACACGATTCTCCTAAATGTAAGTGTAAATCAGATCGAATAAATCACTGATAATTAACGTCCTCCCTGAGATCCTTGCAATAACAAAACAAGAAAACCATGCACTTATAACCGTTAATCTAACACAAGAACATTACAGGAAAGATTAAAAGACGCAGAAGGAACTCGGCAAAC-TATGAACCCCGCCTGTTTACCAAAAACATCGCCTCTTGCTAAAAAACATGTATAAGAGGTCCAGCCTGCCCAGTGACTATATGTTCAACGGCCGCGGTATTCTGACCGTGCAAAGGTAGCGTAA…	Blue	5km East of Kleinmond	-34.3296	19.0966	P03
253	UAE101E	CATTTAACCCTTTAATTAGTATAACCAATTCTAAACCCCCAAACAATACTGAGCTATTCTATAAACTATAGAAGCACTTATGCTAGAACTAGTAATGTGAATACACGATTCTCCTAAATGTAAGTGTAAATCAGATCGAATAAATCACTGATAATTAACGTCCTCCCTGAGATCCTTGCAATAACAAAACAAGAAAACCATGCACTTATTACCGTTAATCTAACACAAGAACATTACAGGAAAGATTAAAAGACGCAGAAGGAACTCGGCAAAC-TATGAACCCCGCCTGTTTACCAAAAACATCGCCTCTTGCTAAAAAACATGTATAAGAGGTCCAGCCTGCCCAGTGACTATATGTTCAACGGCCGCGGTATTCTGACCGTGCAAAGGTAGCGTAA…	Blue	5km East of Kleinmond	-34.3296	19.0966	P03
254	UAE104E	CATTTAACCCTTTAATTAGTATAACTAATTCTAAACCCCCAAACAATACTGAGCTATTCTATAAACTATAGAAGCACTTATGCTAGAACTAGTAATGTGAATACACGATTCTCCTAAATGTAAGTGTAAATCAGATCGAATAAATCACTGATAATTAACGTCCTCCCTGAGATCCTTGCAATAACAAAACAAGAAAACCATGCACTTATAACCGTTAATCTAACACAAGAACATTACAGGAAAGATTAAAAGACGCAGAAGGAACTCGGCAAAC-TATGAACCCCGCCTGTTTACCAAAAACATCGCCTCTTGCTAAAAAACATGTATAAGAGGTCCAGCCTGCCCAGTGACTATATGTTCAACGGCCGCGGTATTCTGACCGTGCAAAGGTAGCGTAA…	Blue	5km East of Kleinmond	-34.3296	19.0966	P03
255	UAE106E	CATTTAACCCTTTAATTAGTATAACTAATTCTAAACCCCCAAACAATACTGAGCTATTCTATAAACTATAGAAGCACTTATGCTAGAACTAGTAATGTGAATACACGATTCTCCTAAATGTAAGTGTAAATCAGATCGAATAAATCACTGATAATTAACGTCCTCCCTGAGATCCTTGCAATAACAAAACAAGAAAACCATGCACTTATAACCGTTAATCTAACACAAGAACATTACAGGAAAGATTAAAAGACGCAGAAGGAACTCGGCAAAC-TATGAACCCCGCCTGTTTACCAAAAACATCGCCTCTTGCTAAAAAACATGTATAAGAGGTCCAGCCTGCCCAGTGACTATATGTTCAACGGCCGCGGTATTCTGACCGTGCAAAGGTAGCGTAA…	Blue	5km East of Kleinmond	-34.3296	19.0966	P03
256	UAE100E	CATTTAACCCTTTAATTAGTATAACCAATTCTAAACCCCCAAACAATACTGAGCTATTCTATAAACTATAGAAGCACTTATGCTAGAACTAGTAATGTGAATACACGATTCTCCTAAATGTAAGTGTAAATCAGATCGAATAAATCACTGATAATTAACGTCCTCCCTGAGATCCTTGCAATAACAAAACAAGAAAACCATGCACTTATTACCGTTAATCTAACACAAGAACATTACAGGAAAGATTAAAAGACGCAGAAGGAACTCGGCAAAC-TATGAACCCCGCCTGTTTACCAAAAACATCGCCTCTTGCTAAAAAACATGTATAAGAGGTCCAGCCTGCCCAGTGACTATATGTTCAACGGCCGCGGTATTCTGACCGTGCAAAGGTAGCGTAA…	Blue	5km East of Kleinmond	-34.3296	19.0966	P03
240	UAE65W	CaTtTaAcCcTtTaAtTaGtAtAaCtAaTtCtAaAcCcCcAaAcAaTaCtGaGcTaTtCtAtAaAcTaTaGaAgCaCtTaTgCtAgAaCtAgTaAtGtGaAtAcAcGaTtCtCcTaAaTgTaAgTgTaAaTcAgAtCgAaTaAaTcAcTgAtAaTtAaCgTcCtCcCtGaGaTcCtTgCaAtAaCaAaAcAaGaAaAcCaTgCaCtTaTtAcCgTtAaTcTaAcAcAaGaAcAtTaCaGgAaAgAtTaAaAgAcGcAgAaGgAaCtCgGcAaAc-TaTgAaCcCcGcCtGtTtAcCaAaAaCaTcGcCtCtTgCtAaAaAaCaTgTaTaAgAgGtCcAgCcTgCcCaGtGaCtAtAtGtTcAaCgGcCgCgGtAtTcTgAcCgTgCaAaGgTaGcGtAa…	Blue	Cape of Good Hope	-34.3127	18.4512	P14
242	UAE68W	CATTTAACCCTTTAATTAGTATAACTAATTCTAAACCCCCAAACAATACTGAGCTATTCTATAAACTATAGAAGCACTTATGCTAGAACTAGTAATGTGAATACACGATTCTCCTAAATGTAAGTGTAAATCAGATCGAATAAATCACTGATAATTAACGTCCTCCCTGAGATCCTTGCAATAACAAAACAAGAAAACCATGCACTTATTACCGTTAATCTAACACAAGAACATTACAGGAAAGATTAAAAGACGCAGAAGGAACTCGGCAAAC-TATGAACCCCGCCTGTTTACCAAAAACATCGCCTCTTGCTAAAAAACATGTATAAGAGGTCCAGCCTGCCCAGTGACTATATGTTCAACGGCCGCGGTATTCTGACCGTGCAAAGGTAGCGTAA…	Blue	Cape of Good Hope	-34.3127	18.4512	P14
244	UAE60W	CATTTAACCCTTTAATTAGTATAACTAATTCTAAACCCCCAAACAATACTGAGCTATTCTATAAACTATAGAAGCACTTATGCTAGAACTAGTAATGTGAATACACGATTCTCCTAAATGTAAGTGTAAATCAGATCGAATAAATCACTGATAATTAACGTCCTCCCTGAGATCCTTGCAATAACAAAACAAGAAAACCATGCACTTATTACCGTTAATCTAACACAAGAACATTACAGGAAAGATTAAAAGACGCAGAAGGAACTCGGCAAAC-TATGAACCCCGCCTGTTTACCAAAAACATCGCCTCTTGCTAAAAAACATGTATAAGAGGTCCAGCCTGCCCAGTGACTATATGTTCAACGGCCGCGGTATTCTGACCGTGCAAAGGTAGCGTAA…	Blue	Cape of Good Hope	-34.3127	18.4512	P14
247	UAE62W	CATTTAACCCTTTAATTAGTATAACTAATTCTAAACCCCCAAACAATACTGAGCTATTCTATAAACTATAGAAGCACTTATGCTAGAACTAGTAATGTGAATACACGATTCTCCTAAATGTAAGTGTAAATCAGATCGAATAAATCACTGATAATTAACGTCCTCCCTGAGATCCTTGCAATAACAAAACAAGAAAACCATGCACTTATTACCGTTAATCTAACACAAGAACATTACAGGAAAGATTAAAAGACGCAGAAGGAACTCGGCAAAC-TATGAACCCCGCCTGTTTACCAAAAACATCGCCTCTTGCTAAAAAACATGTATAAGAGGTCCAGCCTGCCCAGTGACTATATGTTCAACGGCCGCGGTATTCTGACCGTGCAAAGGTAGCGTAA…	Blue	Cape of Good Hope	-34.3127	18.4512	P14
248	UAE69W	CATTTAACCCTTTAATTAGTATAACTAATTCTAAACCCCCAAACAATACTGAGCTATTCTATAAACTATAGAAGCACTTATGCTAGAACTAGTAATGTGAATACACGATTCTCCTAAATGTAAGTGTAAATCAGATCGAATAAATCACTGATAATTAACGTCCTCCCTGAGATCCTTGCAATAACAAAACAAGAAAACCATGCACTTATTACCGTTAATCTAACACAAGAACATTACAGGAAAGATTAAAAGACGCAGAAGGAACTCGGCAAAC-TATGAACCCCGCCTGTTTACCAAAAACATCGCCTCTTGCTAAAAAACATGTATAAGAGGTCCAGCCTGCCCAGTGACTATATGTTCAACGGCCGCGGTATTCTGACCGTGCAAAGGTAGCGTAA…	Blue	Cape of Good Hope	-34.3127	18.4512	P14
251	UAE63W	CATTTAACCCTTTAATTAGTATAACTAATTCTAAACCCCCAAACAATACTGAGCTATTCTATAAACTATAGAAGCACTTATGCTAGAACTAGTAATGTGAATACACGATTCTCCTAAATGTAAGTGTAAATCAGATCGAATAAATCACTGATAATTAACGTCCTCCCTGAGATCCTTGCAATAACAAAACAAGAAAACCATGCACTTATTACCGTTAATCTAACACAAGAACATTACAGGAAAGATTAAAAGACGCAGAAGGAACTCGGCAAAC-TATGAACCCCGCCTGTTTACCAAAAACATCGCCTCTTGCTAAAAAACATGTATAAGAGGTCCAGCCTGCCCAGTGACTATATGTTCAACGGCCGCGGTATTCTGACCGTGCAAAGGTAGCGTAA…	Blue	Cape of Good Hope	-34.3127	18.4512	P14
140	LS162	CATTTAACCCTTTAATTAGTATAACTAATTCTAAACCCCCAAACAATACTGAGCTATTCTATAAACTATAGAAGCACTTATGCTAGAACTAGTAATGTGAATACACGATTCTCCTAAATGTAAGTGTAAATCAGATCGAATAAATCACTGATAATTAACGTCCTCCCTGAGATCCTTGCAATAACAAAACAAGAAAACCATGCACTTATAACCGTTAATCTAACACAAGAACATTACAGGAAAGATTAAAAGACGCAGAAGGAACTCGGCAAAC-TATGAACCCCGCCTGTTTACCAAAAACATCGCCTCTTGCTAAAAAACATGTATAAGAGGTCCAGCCTGCCCAGTGACTATATGTTCAACGGCCGCGGTATTCTGACCGTGCAAAGGTAGCGTAA…	Blue	Loods farm, Witsand	-34.2886	20.8294	P45
141	LS163	CATTTAACCCTTTAATTAGTATAACTAATTCTAAACCCCCAAACAATACTGAGCTATTCTATAAACTATAGAAGCACTTATGCTAGAACTAGTAATGTGAATACACGATTCTCCTAAATGTAAGTGTAAATCAGATCGAATAAATCACTGATAATTAACGTCCTCCCTGAGATCCTTGCAATAACAAAACAAGAAAACCATGCACTTATAACCGTTAATCTAACACAAGAACATTACAGGAAAGATTAAAAGACGCAGAAGGAACTCGGCAAAC-TATGAACCCCGCCTGTTTACCAAAAACATCGCCTCTTGCTAAAAAACATGTATAAGAGGTCCAGCCTGCCCAGTGACTATATGTTCAACGGCCGCGGTATTCTGACCGTGCAAAGGTAGCGTAA…	Blue	Loods farm, Witsand	-34.2886	20.8294	P45
137	LS150	CATTTAACCCTTTAATTAGTATAACTAATTCTAAACCCCCAAACAATACTGAGCTATTCTATAAACTATAGAAGCACTTATGCTAGAACTAGTAATGTGAATACACGATTCTCCTAAATGTAAGTGTAAATCAGATCGAATAAATCACTGATAATTAACGTCCTCCCTGAGATCCTTGCAATAACAAAACAAGAAAACCATGCACTTATTACCGTTAATCTAACACAAGAACATTACAGGAAAGATTAAAAGACGCAGAAGGAACTCGGCAAAC-TATGAACCCCGCCTGTTTACCAAAAACATCGCCTCTTGCTAAAAAACATGTATAAGAGGTCCAGCCTGCCCAGTGACTATATGTTCAACGGCCGCGGTATTCTGACCGTGCAAAGGTAGCGTAA…	Blue	Ghwarrievlei Hopkins farm, Witsand	-34.2844	20.859	P30
138	LS151	CATTTAACCCTTTAATTAGTATAACTAATTCTAAACCCCCAAACAATACTGAGCTATTCTATAAACTATAGAAGCACTTATGCTAGAACTAGTAATGTGAATACACGATTCTCCTAAATGTAAGTGTAAATCAGATCGAATAAATCACTGATAATTAACGTCCTCCCTGAGATCCTTGCAATAACAAAACAAGAAAACCATGCACTTATTACCGTTAATCTAACACAAGAACATTACAGGAAAGATTAAAAGACGCAGAAGGAACTCGGCAAAC-TATGAACCCCGCCTGTTTACCAAAAACATCGCCTCTTGCTAAAAAACATGTATAAGAGGTCCAGCCTGCCCAGTGACTATATGTTCAACGGCCGCGGTATTCTGACCGTGCAAAGGTAGCGTAA…	Blue	Ghwarrievlei Hopkins farm, Witsand	-34.2844	20.859	P30
139	LS157	CATTTAACCCTTTAATTAGTATAACTAATTCTAAACCCCCAAACAATACTGAGCTATTCTATAAACTATAGAAGCACTTATGCTAGAACTAGTAATGTGAATACACGATTCTCCTAAATGTAAGTGTAAATCAGATCGAATAAATCACTGATAATTAACGTCCTCCCTGAGATCCTTGCAATAACAAAACAAGAAAACCATGCACTTATTACCGTTAATCTAACACAAGAACATTACAGGAAAGATTAAAAGACGCAGAAGGAACTCGGCAAAC-TATGAACCCCGCCTGTTTACCAAAAACATCGCCTCTTGCTAAAAAACATGTATAAGAGGTCCAGCCTGCCCAGTGACTATATGTTCAACGGCCGCGGTATTCTGACCGTGCAAAGGTAGCGTAA…	Blue	Ghwarrievlei Hopkins farm, Witsand	-34.2844	20.859	P30
153	Xgl713_220	CATT-AAACCCTTAATCAGAATAACCAATTCTAAACCCTTAATCAATACTGAGCTGTTCTATAAACTATAGAAGCACTTATGCTAGAACTAGTAATGTGAATACACCATTCTCCTAAATGTAAGTGTAAATCAGATCGAATAAATCACTGATAATTAACGGCCTCTCTGAGATCCTTGCAGTAACAAAACAAGAAAACCATGCACTTAATACCGTTAATCTAACACAAGAACATTACAGGAAAGATTTAAAGACGCAGAAGGAACTCGGCAAA-CTATGAACCCCGCCTGTTTACCAAAAACATCGCCTCTTGCTAAAAAACATGTATAAGAGGTCCAGCCTGCCCAGTGACTATATGTTCAACGGCCGCGGTATTCTGACCGTGCAAAGGTAGCGTAA…	Brown	St Francis Bay	-34.1715	24.8077	P76
142	Xgl713_226	CATT-AAACCCTTTATCAGAATAACCAATTCTAAACCCTTAATCAATACTGAGCTGTTCTATAAACTATAGAAGCACTTATGCTAGAACTAGTAATGTGAATACACCATTCTCCTAAATGTAAGTGTAAATCAGATCGAATAAATCACTGATAATTAACGGCCTCTCTGAGATCCTTGCAGTAACAAAACAAGAAAACCATGCACTTAATACCGTTAATCTAACACAAGAACATTACAGGAAAGATTTAAAGACGCAGAAGGAACTCGGCAAA-CTATGAACCCCGCCTGTTTACCAAAAACATCGCCTCTTGCTAAAAAACATGTATAAGAGGTCCAGCCTGCCCAGTGACTATATGTTCAACGGCCGCGGTATTCTGACCGTGCAAAGGTAGCGTAA…	Brown	Krombridge	-34.1358	24.809	P43
143	Xgl713_235	CATT-AAACCCTTTATCAGAATAACCAATTCTAAACCCTTAATCAATACTGAGCTGTTCTATAAACTATAGAAGCACTTATGCTAGAACTAGTAATGTGAATACACCATTCTCCTAAATGTAAGTGTAAATCAGATCGAATAAATCACTGATAATTAACGGCCTCTCTGAGATCCTTGCAGTAACAAAACAAGAAAACCATGCACTTAATACCGTTAATCTAACACAAGAACATTACAGGAAAGATTTAAAGACGCAGAAGGAACTCGGCAAA-CTATGAACCCCGCCTGTTTACCAAAAACATCGCCTCTTGCTAAAAAACATGTATAAGAGGTCCAGCCTGCCCAGTGACTATATGTTCAACGGCCGCGGTATTCTGACCGTGCAAAGGTAGCGTAA…	Brown	Krombridge	-34.1358	24.809	P43
144	Xgl713_230	CATT-AAACCCTTAATCAGAATAACCAATTCTAAACCCTTAATCAATACTGAGCTGTTCTATAAACTATAGAAGCACTTATGCTAGAACTAGTAATGTGAATACACCATTCTCCTAAATGTAAGTGTAAATCAGATCGAATAAATCACTGATAATTAACGGCCTCTCTGAGATCCTTGCAGTAACAAAACAAGAAAACCATGCACTTAATACCGTTAATCTAACACAAGAACATTACAGGAAAGATTTAAAGACGCAGAAGGAACTCGGCAAA-CTATGAACCCCGCCTGTTTACCAAAAACATCGCCTCTTGCTAAAAAACATGTATAAGAGGTCCAGCCTGCCCAGTGACTATATGTTCAACGGCCGCGGTATTCTGACCGTGCAAAGGTAGCGTAA…	Brown	Krombridge	-34.1358	24.809	P43
145	Xgl713_228	CATT-AAACCCTTTATCAGAATAACCAATTCTAAACCCTTAATCAATACTGAGCTGTTCTATAAACTATAGAAGCACTTATGCTAGAACTAGTAATGTGAATACACCATTCTCCTAAATGTAAGTGTAAATCAGATCGAATAAATCACTGATAATTAACGGCCTCTCTGAGATCCTTGCAGTAACAAAACAAGAAAACCATGCACTTAATACCGTTAATCTAACACAAGAACATTACAGGAAAGATTTAAAGACGCAGAAGGAACTCGGCAAA-CTATGAACCCCGCCTGTTTACCAAAAACATCGCCTCTTGCTAAAAAACATGTATAAGAGGTCCAGCCTGCCCAGTGACTATATGTTCAACGGCCGCGGTATTCTGACCGTGCAAAGGTAGCGTAA…	Brown	Krombridge	-34.1358	24.809	P43
146	Xgl713_243	CATT-AAACCCTTTATCAGAATAACCAATTCTAAACCCTTAATCAATACTGAGCTGTTCTATAAACTATAGAAGCACTTATGCTAGAACTAGTAATGTGAATACACCATTCTCCTAAATGTAAGTGTAAATCAGATCGAATAAATCACTGATAATTAACGGCCTCTCTGAGATCCTTGCAGTAACAAAACAAGAAAACCATGCACTTAATACCGTTAATCTAACACAAGAACATTACAGGAAAGATTTAAAGACGCAGAAGGAACTCGGCAAA-CTATGAACCCCGCCTGTTTACCAAAAACATCGCCTCTTGCTAAAAAACATGTATAAGAGGTCCAGCCTGCCCAGTGACTATATGTTCAACGGCCGCGGTATTCTGACCGTGCAAAGGTAGCGTAA…	Brown	Krombridge	-34.1358	24.809	P43
147	Xgl713_237	CATT-AAACCCTTAATCAGAATAACCAATTCTAAACCCTTAATCAATACTGAGCTGTTCTATAAACTATAGAAGCACTTATGCTAGAACTAGTAATGTGAATACACCATTCTCCTAAATGTAAGTGTAAATCAGATCGAATAAATCACTGATAATTAACGGCCTCTCTGAAATCCTTGCAGTAACAAAACAAGAAAACCATGCACTTAATACCGTTAATCTAACACAAGAACATTACAGGAAAGATTTAAAGACGCAGAAGGAACTCGGCAAA-CTATGAACCCCGCCTGTTTACCAAAAACATCGCCTCTTGCTAAAAAACATGTATAAGAGGTCCAGCCTGCCCAGTGACTATATGTTCAACGGCCGCGGTATTCTGACCGTGCAAAGGTAGCGTAA…	Brown	Krombridge	-34.1358	24.809	P43
148	Xgl713_236	CATT-AAACCCTTAATCAGAATAACCAATTCTAAACCCTTAATCAATACTGAGCTGTTCTATAAACTATAGAAGCACTTATGCTAGAACTAGTAATGTGAATACACCATTCTCCTAAATGTAAGTGTAAATCAGATCGAATAAATCACTGATAATTAACGGCCTCTCTGAGATCCTTGCAGTAACAAAACAAGAAAACCATGCACTTAATACCGTTAATCTAACACAAGAACATTACAGGAAAGATTTAAAGACGCAGAAGGAACTCGGCAAA-CTATGAACCCCGCCTGTTTACCAAAAACATCGCCTCTTGCTAAAAAACATGTATAAGAGGTCCAGCCTGCCCAGTGACTATATGTTCAACGGCCGCGGTATTCTGACCGTGCAAAGGTAGCGTAA…	Brown	Krombridge	-34.1358	24.809	P43
149	Xgl713_232	CATT-AAACCCTTAATCAGAATAACCAATTCTAAACCCTTAATCAATACTGAGCTGTTCTATAAACTATAGAAGCACTTATGCTAGAACTAGTAATGTGAATACACCATTCTCCTAAATGTAAGTGTAAATCAGATCGAATAAATCACTGATAATTAACGGCCTCTCTGAGATCCTTGCAGTAACAAAACAAGAAAACCATGCACTTAATACCGTTAATCTAACACAAGAACATTACAGGAAAGATTTAAAGACGCAGAAGGAACTCGGCAAA-CTATGAACCCCGCCTGTTTACCAAAAACATCGCCTCTTGCTAAAAAACATGTATAAGAGGTCCAGCCTGCCCAGTGACTATATGTTCAACGGCCGCGGTATTCTGACCGTGCAAAGGTAGCGTAA…	Brown	Krombridge	-34.1358	24.809	P43
150	Xgl713_229	CATT-AAACCCTTAATCAGAATAACCAATTCTAAACCCTTAATCAATACTGAGCTGTTCTATAAACTATAGAAGCACTTATGCTAGAACTAGTAATGTGAATACACCATTCTCCTAAATGTAAGTGTAAATCAGATCGAATAAATCACTGATAATTAACGGCCTCTCTGAGATCCTTGCAGTAACAAAACAAGAAAACCATGCACTTAATACCGTTAATCTAACACAAGAACATTACAGGAAAGATTTAAAGACGCAGAAGGAACTCGGCAAA-CTATGAACCCCGCCTGTTTACCAAAAACATCGCCTCTTGCTAAAAAACATGTATAAGAGGTCCAGCCTGCCCAGTGACTATATGTTCAACGGCCGCGGTATTCTGACCGTGCAAAGGTAGCGTAA…	Brown	Krombridge	-34.1358	24.809	P43
151	Xgl713_225	CATT-AAACCCTTAATCAGAATAACCAACTCTAAACCCTTAATCAATACTGAGCTGTTCTATAAACTATAGAAGCACTTATGCTAGAACTAGTAATGTGAATACACCATTCTCCTAAATGTAAGTGTAAATCAGATCGAATAAATCACTGATAATTAACGGCCTCTCTGAGATCCTTGCAGTAACAAAACAAGAAAACCATGCACTTAATACCGTTAATCTAACACAAGAACATTACAGGAAAGATTTAAAGACGCAGAAGGAACTCGGCAAA-CTATGAACCCCGCCTGTTTACCAAAAACATCGCCTCTTGCTAAAAAACATGTATAAGAGGTCCAGCCTGCCCAGTGACTATATGTTCAACGGCCGCGGTATTCTGACCGTGCAAAGGTAGCGTAA…	Brown	Krombridge	-34.1358	24.809	P43
154	Xgl713_231	CATT-AAACCCTTAATCAGAATAACCAACTCTAAACCCTTAATCAATACTGAGCTGTTCTATAAACTATAGAAGCACTTATGCTAGAACTAGTAATGTGAATACACCATTCTCCTAAATGTAAGTGTAAATCAGATCGAATAAATCACTGATAATTAACGGCCTCTCTGAGATCCTTGCAGTAACAAAACAAGAAAACCATGCACTTAATACCGTTAATCTAACACAAGAACATTACAGGAAAGATTTAAAGACGCAGAAGGAACTCGGCAAA-CTATGAACCCCGCCTGTTTACCAAAAACATCGCCTCTTGCTAAAAAACATGTATAAGAGGTCCAGCCTGCCCAGTGACTATATGTTCAACGGCCGCGGTATTCTGACCGTGCAAAGGTAGCGTAA…	Brown	St Francis Bay	-34.1358	24.809	P77
27	xsl3	CATTTAACCCTTTAATTAGTATAACTAATTCTAAACCCCCAAACAATACTGAGCTATTCTATAAACTATAGAAGCACTTATGTTAGAACTAGTAATGTGAATACACGATTCTCCTAAATGTAAGTGTAAATCAGATCGAATAAATCACTGATAATTAACGTCCTCCCTGAGATCCTTGCAATAACAAAACAAGAAAACCATGCACTTATTACCGTTAATCTAACACAAGAACATTACAGGAAAGATTAAAAGACGCAGAAGGAACTCGGCAAACCTATGAACCCCGCCTGTTTACCAAAAACATCGCCTCTTGCTAAAAAACATGTATAAGAGGTCCAGCCTGCCCAGTGACTATATGTTCAACGGCCGCGGTATTCTGACCGTGCAAAGGTAGCGTAA…	Blue	Betty's Bay	-34.0351	18.8749	P09
29	kml6	CATTTAACCCTTTAATTAGTATTACTAATTCTAAACCCCCAAACAATACTGAGCTATTCTATAAACTATAGAAGCACTTATGCTAGAACTAGTAATGTGAATACACGATTCTCCTAAATGTAAGTGTAAATCAGATCGAATAAATCACTGATAATTAACGTCCTCCCTGAGATCCTTGCAATAACAAAACAAGAAAACCATGCACTTATTACCGTTAATCTAACACAAGAACATTACAGGAAAGATTAAAAGACGCAGAAGGAACTCGGCAAACCTATGAACCCCGCCTGTTTACCAAAAACATCGCCTCTTGCTAAAAAACATGTATAAGAGGTCCAGCCTGCCCAGTGACTATATGTTCAACGGCCGCGGTATTCTGACCGTGCAAAGGTAGCGTAA…	Blue	Betty's Bay	-34.0351	18.8749	P09
17	BJE3551	CATTTAACCCTTTAATTAGTATAACTAATTCTAAACCCCCAAACAATACTGAGCTATTCTATAAACTATAGAAGCACTTATGCTAGAACTAGTAATGTGAATACACGATTCTCCTAAATGTAAGTGTAAATCAGATCGAATAAATCACTGATAATTAACGTCCTCCCTGAGATCCTTGCAATAACAAAACAAGAAAACCATGCACTTATTACCGTTAATCTAACACAAGAACATTACAGGAAAGATTAAAAGACGCAGAAGGAACTCGGCAAACCTATGAACCCCGCCTGTTTACCAAAAACATCGCCTCTTGCTAAAAAACATGTATAAGAGGTCCAGCCTGCCCAGTGACTATATGTTCAACGGCCGCGGTATTCTGACCGTGCAAAGGTAGCGTAA…	Blue	Forestry Office Garden Route National Park	-34.035	23.0561	P27
18	BJE3552	CATTTAACCCTTTAATTAGTATAACTAATTCTAAACCCCCAAACAATACTGAGCTATTCTATAAACTATAGAAGCACTTATGCTAGAACTAGTAATGTGAATACACGATTCTCCTAAATGTAAGTGTAAATCAGATCGAATAAATCACTGATAATTAACGTCCTCCCTGAGATCCTTGCAATAACAAAACAAGAAAACCATGCACTTATTACCGTTAATCTAACACAAGAACATTACAGGAAAGATTAAAAGACGCAGAAGGAACTCGGCAAACCTATGAACCCCGCCTGTTTACCAAAAACATCGCCTCTTGCTAAAAAACATGTATAAGAGGTCCAGCCTGCCCAGTGACTATATGTTCAACGGCCGCGGTATTCTGACCGTGCAAAGGTAGCGTAA…	Blue	Forestry Office Garden Route National Park	-34.035	23.0561	P27
19	BJE3553	CATTTAACCCTTTAATTAGTATAACTAATTCTAAACCCCCAAACAATACTGAGCTATTCTATAAACTATAGAAGCACTTATGCTAGAACTAGTAATGTGAATACACGATTCTCCTAAATGTAAGTGTAAATCAGATCGAATAAATCACTGATAATTAACGTCCTCCCTGAGATCCTTGCAATAACAAAACAAGAAAACCATGCACTTATTACCGTTAATCTAACACAAGAACATTACAGGAAAGATTAAAAGACGCAGAAGGAACTCGGCAAACCTATGAACCCCGCCTGTTTACCAAAAACATCGCCTCTTGCTAAAAAACATGTATAAGAGGTCCAGCCTGCCCAGTGACTATATGTTCAACGGCCGCGGTATTCTGACCGTGCAAAGGTAGCGTAA…	Blue	Forestry Office Garden Route National Park	-34.035	23.0561	P27
20	BJE3554	CATTTAACCCTTTAATTAGTATAACTAATTCTAAACCCCCAAACAATACTGAGCTATTCTATAAACTATAGAAGCACTTATGCTAGAACTAGTAATGTGAATACACGATTCTCCTAAATGTAAGTGTAAATCAGATCGAATAAATCACTGATAATTAACGTCCTCCCTGAGATCCTTGCAATAACAAAACAAGAAAACCATGCACTTATTACCGTTAATCTAACACAAGAACATTACAGGAAAGATTAAAAGACGCAGAAGGAACTCGGCAAACCTATGAACCCCGCCTGTTTACCAAAAACATCGCCTCTTGCTAAAAAACATGTATAAGAGGTCCAGCCTGCCCAGTGACTATATGTTCAACGGCCGCGGTATTCTGACCGTGCAAAGGTAGCGTAA…	Blue	Forestry Office Garden Route National Park	-34.035	23.0561	P27
21	BJE3555	CATTTAACCCTTTAATTAGTATAACTAATTCTAAACCCCCAAACAATACTGAGCTATTCTATAAACTATAGAAGCACTTATGCTAGAACTAGTAATGTGAATACACGATTCTCCTAAATGTAAGTGTAAATCAGATCGAATAAATCACTGATAATTAACGTCCTCCCTGAGATCCTTGCAATAACAAAACAAGAAAACCATGCACTTATTACCGTTAATCTAACACAAGAACATTACAGGAAAGATTAAAAGACGCAGAAGGAACTCGGCAAACCTATGAACCCCGCCTGTTTACCAAAAACATCGCCTCTTGCTAAAAAACATGTATAAGAGGTCCAGCCTGCCCAGTGACTATATGTTCAACGGCCGCGGTATTCTGACCGTGCAAAGGTAGCGTAA…	Blue	Forestry Office Garden Route National Park	-34.035	23.0561	P27
22	BJE3556	CATTTAACCCTTTAATTAGTATAACTAATTCTAAACCCCCAAACAATACTGAGCTATTCTATAAACTATAGAAGCACTTATGCTAGAACTAGTAATGTGAATACACGATTCTCCTAAATGTAAGTGTAAATCAGATCGAATAAATCACTGATAATTAACGTCCTCCCTGAGATCCTTGCAATAACAAAACAAGAAAACCATGCACTTATTACCGTTAATCTAACACAAGAACATTACAGGAAAGATTAAAAGACGCAGAAGGAACTCGGCAAACCTATGAACCCCGCCTGTTTACCAAAAACATCGCCTCTTGCTAAAAAACATGTATAAGAGGTCCAGCCTGCCCAGTGACTATATGTTCAACGGCCGCGGTATTCTGACCGTGCAAAGGTAGCGTAA…	Blue	Forestry Office Garden Route National Park	-34.035	23.0561	P27
23	BJE3557	CATTTAACCCTTTAATTAGTATAACTAATTCTAAACCCCCAAACAATACTGAGCTATTCTATAAACTATAGAAGCACTTATGCTAGAACTAGTAATGTGAATACACGATTCTCCTAAATGTAAGTGTAAATCAGATCGAATAAATCACTGATAATTAACGTCCTCCCTGAGATCCTTGCAATAACAAAACAAGAAAACCATGCACTTATTACCGTTAATCTAACACAAGAACATTACAGGAAAGATTAAAAGACGCAGAAGGAACTCGGCAAACCTATGAACCCCGCCTGTTTACCAAAAACATCGCCTCTTGCTAAAAAACATGTATAAGAGGTCCAGCCTGCCCAGTGACTATATGTTCAACGGCCGCGGTATTCTGACCGTGCAAAGGTAGCGTAA…	Blue	Forestry Office Garden Route National Park	-34.035	23.0561	P27
24	BJE3559	CATTTAACCCTTTAATTAGTATAACTAATTCTAAACCCCCAAACAATACTGAGCTATTCTATAAACTATAGAAGCACTTATGCTAGAACTAGTAATGTGAATACACGATTCTCCTAAATGTAAGTGTAAATCAGATCGAATAAATCACTGATAATTAACGTCCTCCCTGAGATCCTTGCAATAACAAAACAAGAAAACCATGCACTTATTACCGTTAATCTAACACAAGAACATTACAGGAAAGATTAAAAGACGCAGAAGGAACTCGGCAAACCTATGAACCCCGCCTGTTTACCAAAAACATCGCCTCTTGCTAAAAAACATGTATAAGAGGTCCAGCCTGCCCAGTGACTATATGTTCAACGGCCGCGGTATTCTGACCGTGCAAAGGTAGCGTAA…	Blue	Forestry Office Garden Route National Park	-34.035	23.0561	P27
30	BJE3558	CATTTAACCCTTTAATTAGTATAACTAATTCTAAACCCCCAAACAATACTAAGCTATTCTATAAACTATAGAAGCACTTATGCTAGAACTAGTAATGTGAATACACGATTCTCCTAAATGTAAGTGTAAATCAGATCGAATAAATCACTGATAATTAACGTCCTCCCTGAGATCCTTGCAATAACAAAACAAGAAAACCATGCACTTATTACCGTTAATCTAACACAAGAACATTACAGGAAAGATTAAAAGACGCAGAAGGAACTCGGCAAACCTATGAACCCCGCCTGTTTACCAAAAACATCGCCTCTTGCTAAAAAACATGTATAAGAGGTCCAGCCTGCCCAGTGACTATATGTTCAACGGCCGCGGTATTCTGACCGTGCAAAGGTAGCGTAA…	Blue	Forestry Office Garden Route National Park	-34.035	23.0561	P27
155	PE_037	CATTAAAACCCTTAATCAGAATAACCAATTCTAAACCCTTAATCAATACTGAGCTGTTCTATAAACTATAGAAGCACTTATGCTAGAACTAGTAATGTGAATACACCATTCTCCTAAATGTAAGTGTAAATCAGATCGAATAAATCACTGATAATTAACGGCCTCTCTGAGATCCTTGCAGTAACAAAACAAGAAAACCATGCACTTAATACCGTTAATCTAACACAAGAACATTACAGGAAAGATTTAAAGACGCAGAAGGAACTCGGCAAAC-TATGAACCCCGCCTGTTTACCAAAAACATCGCCTCTTGCTAAAAAACATGTATAAGAGGTCCAGCCTGCCCAGTGACTATATGTTCAACGGCCGCGGTATTCTGACCGTGCAAAGGTAGCGTAA…	Brown	Port Elizabeth	-34.0114	25.6799	P61
156	PE_034	CATTAAAACCCTTAATCAGAATAACCAATTCTAAACCCTTAATCAATACTGAGCTGTTCTATAAACTATAGAAGCACTTATGCTAGAACTAGTAATGTGAATACACCATTCTCCTAAATGTAAGTGTAAATCAGATCGAATAAATCACTGATAATTAACGGCCTCTCTGAGATCCTTGCAGTAACAAAACAAGAAAACCATGCACTTAATACCGTTAATCTAACACAAGAACATTACAGGAAAGATTTAAAGACGCAGAAGGAACTCGGCAAAC-TATGAACCCCGCCTGTTTACCAAAAACATCGCCTCTTGCTAAAAAACATGTATAAGAGGTCCAGCCTGCCCAGTGACTATATGTTCAACGGCCGCGGTATTCTGACCGTGCAAAGGTAGCGTAA…	Brown	Port Elizabeth	-34.0114	25.6799	P61
115	36	CATT-AACCCTTTA-TTAGTATAACTAATTCTAAACCCCCAAACAATACTGAGCTATTCTATAAACTATAGAAGCACTTATGCTAGAACTAGTAATGTGAATACACGATTCTCCTAAATGTAAGTGTAAATCAGATCGAATAAATCACTGATAATTAACGTCCTCCCTGAGATCCTTGCAATAACAAAACAAGAAAACCATGCACTTATTACCGTTAATCTAACACAAGAACATTACAGGAAAGATTAAAAGACGCAGAAGGAACTCGGCAAA-CTATGAACCCCGCCTGTTTACCAAAAACATCGCCTCTTGCTAAAAAACATGTATAAGAGGTCCAGCCTGCCCAGTGACTATATGTTCAACGGCCGCGGTATTCTGACCGTGCAAAGGTAGCGTAA…	Blue	Port Elizabeth	-34.011	25.6799	P61
116	48	CATT-AACCCTT-AATCAGAATAACCAATTCTAAACCCTTAATCAATACTGAGCTGTTCTATAAACTATAGAAGCACTTATGCTAGAACTAGTAATGTGAATACACCATTCTCCTAAATGTAAGTGTAAATCAGATCGAATAAATCACTGATAATTAACGGCCTCTCTGAGATCCTTGCAGTAACAAAACAAGAAAACCATGCACTTAATACCGTTAATCTAACACAAGAACATTACAGGAAAGATTTAAAGACGCAGAAGGAACTCGGCAAA-CTATGAACCCCGCCTGTTTACCAAAAACATCGCCTCTTGCTAAAAAACATGTATAAGAGGTCCAGCCTGCCCAGTGACTATATGTTCAACGGCCGCGGTATTCTGACCGTGCAAAGGTAGCGTAA…	Brown	Port Elizabeth	-34.011	25.6799	P61
117	57	CATT-AACCCTT-AATCAGAATAACCAATTCTAAACCCTTAATCAATACTGAGCTGTTCTATAAACTATAGAAGCACTTATGCTAGAACTAGTAATGTGAATACACCATTCTCCTAAATGTAAGTGTAAATCAGATCGAATAAATCACTGATAATTAACGGCCTCTCTGAGATCCTTGCAGTAACAAAACAAGAAAACCATGCACTTAATACCGTTAATCTTACACAAGAACATTACAGGAAAGATTTAAAGACGCAGAAGGAACTCGGCAAA-CTATGAACCCCGCCTGTTTACCAAAAACATCGCCTCTTGCTAAAAAACATGTATAAGAGGTCCAGCCTGCCCAGTGACTATATGTTCAACGGCCGCGGTATTCTGACCGTGCAAAGGTAGCGTAA…	Brown	Port Elizabeth	-34.011	25.6799	P61
14	BJE3547	CATTTAACCCTTTAATTAGTATAACTAATTCTAAACCCCCAAACAATACTGAGCTATTCTATAAACTATAGAAGCACTTATGCTAGAACTAGTAATGTGAATACACGATTCTCCTAAATGTAAGTGTAAATCAGATCGAATAAATCACTGATAATTAACGTCCTCCCTGAGATCCTTGCAATAACAAAACAAGAAAACCATGCACTTATTACCGTTAATCTAACACAAGAACATTACAGGAAAGATTAAAAGACGCAGAAGGAACTCGGCAAACCTATGAACCCCGCCTGTTTACCAAAAACATCGCCTCTTGCTAAAAAACATGTATAAGAGGTCCAGCCTGCCCAGTGACTATATGTTCAACGGCCGCGGTATTCTGACCGTGCAAAGGTAGCGTAA…	Blue	Terry_Smith's_pond__Hoekwil__Western_Cape_Province	-33.972	22.5835	P80
15	BJE3548	CATTTAACCCTTTAATTAGTATAACTAATTCTAAACCCCCAAACAATACTGAGCTATTCTATAAACTATAGAAGCACTTATGCTAGAACTAGTAATGTGAATACACGATTCTCCTAAATGTAAGTGTAAATCAGATCGAATAAATCACTGATAATTAACGTCCTCCCTGAGATCCTTGCAATAACAAAACAAGAAAACCATGCACTTATTACCGTTAATCTAACACAAGAACATTACAGGAAAGATTAAAAGACGCAGAAGGAACTCGGCAAACCTATGAACCCCGCCTGTTTACCAAAAACATCGCCTCTTGCTAAAAAACATGTATAAGAGGTCCAGCCTGCCCAGTGACTATATGTTCAACGGCCGCGGTATTCTGACCGTGCAAAGGTAGCGTAA…	Blue	Terry_Smith's_pond__Hoekwil__Western_Cape_Province	-33.972	22.5835	P80
16	BJE3549	CATTTAACCCTTTAATTAGTATAACTAATTCTAAACCCCCAAACAATACTGAGCTATTCTATAAACTATAGAAGCACTTATGCTAGAACTAGTAATGTGAATACACGATTCTCCTAAATGTAAGTGTAAATCAGATCGAATAAATCACTGATAATTAACGTCCTCCCTGAGATCCTTGCAATAACAAAACAAGAAAACCATGCACTTATTACCGTTAATCTAACACAAGAACATTACAGGAAAGATTAAAAGACGCAGAAGGAACTCGGCAAACCTATGAACCCCGCCTGTTTACCAAAAACATCGCCTCTTGCTAAAAAACATGTATAAGAGGTCCAGCCTGCCCAGTGACTATATGTTCAACGGCCGCGGTATTCTGACCGTGCAAAGGTAGCGTAA…	Blue	Terry_Smith's_pond__Hoekwil__Western_Cape_Province	-33.972	22.5835	P80
161	WC10_145	CATTAAAACCCTTAATCAGAATAACCAATTCTAAACCCTTAATCAATACTGAGCTGTTCTATAAACTATAGAAGCACTTATGCTAGAACTAGTAATGTGAATACACCATTCTCCTAAATGTAAGTGTAAATCAGATCGAATAAATCACTGATAATTAACGGCCTCTCTGAGATCCTTGCAGTAACAAAACAAGAAAACCATGCACTTAATACCGTTAATCTAACACAAGAACATTACAGGAAAGATTTAAAGACGCAGAAGGAACTCGGCAAAC-TATGAACCCCGCCTGTTTACCAAAAACATCGCCTCTTGCTAAAAAACATGTATAAGAGGTCCAGCCTGCCCAGTGACTATATGTTCAACGGCCGCGGTATTCTGACCGTGCAAAGGTAGCGTAA…	Brown	Forest pond, Covie forest, Nature's valley	-33.9502	23.6015	P26
197	2710	CATT-AACCCTTTAATTAGTATAACTAATTCTAAACCCCCAAACAATACTGAGCTATTCTATAAACTATAGAAGCACTTATGCTAGAACTAGTAATGTGAATACACGATTCTCCTAAATGTAAGTGTAAATCAGATCGAATAAATCACTGATAATTAACGTCCTCCCTGAGATCCTTGCAATAACAAAACAAGAAAACCATGCACTTATAACCGTTAATCTAACACAAGAACATTACAGGAAAGATTAAAAGACGCAGAAGGAACTCGGCAAAC-TATGAACCCCGCCTGTTTACCAAAAACATCGCCTCTTGCTAAAAAACATGTATAAGAGGTCCAGCCTGCCCAGTGACTATATGTTCAACGGCCGCGGTATTCTGACCGTGCAAAGGTAGCGTAA…	Blue	McGregor	-33.9479	19.8259	P50
198	2713	CATT-AACCCTTTAATTAGTATAACTAATTCTAAACCCCCAAACAATACTGAGCTATTCTATAAACTATAGAAGCACTTATGCTAGAACTAGTAATGTGAATACACGATTCTCCTAAATGTAAGTGTAAATCAGATCGAATAAATCACTGATAATTAACGTCCTCCCTGAGATCCTTGCAATAACAAAACAAGAAAACCATGCACTTATAACCGTTAATCTAACACAAGAACATTACAGGAAAGATTAAAAGACGCAGAAGGAACTCGGCAAAC-TATGAACCCCGCCTGTTTACCAAAAACATCGCCTCTTGCTAAAAAACATGTATAAGAGGTCCAGCCTGCCCAGTGACTATATGTTCAACGGCCGCGGTATTCTGACCGTGCAAAGGTAGCGTAA…	Blue	McGregor	-33.9479	19.8259	P50
199	2715	CATT-AACCCTTTAATTAGTATAACTAATTCTAAACCCCCAAACAATACTGAGCTATTCTATAAACTATAGAAGCACTTATGCTAGAACTAGTAATGTGAATACACGATTCTCCTAAATGTAAGTGTAAATCAGATCGAATAAATCACTGATAATTAACGTCCTCCCTGAGATCCTTGCAATAACAAAACAAGAAAACCATGCACTTATTACCGTTAATCTAACACAAGAACATTACAGGAAAGATTAAAAGACGCAGAAGGAACTCGGCAAAC-TATGAACCCCGCCTGTTTACCAAAAACATCGCCTCTTGCTAAAAAACATGTATAAGAGGTCCAGCCTGCCCAGTGACTATATGTTCAACGGCCGCGGTATTCTGACCGTGCAAAGGTAGCGTAA…	Blue	McGregor	-33.9479	19.8259	P50
28	BJE3550	CATTTAACCCTTTAATTAGTATAACTAATTCTAAACCCCCAAACAATACTGAGCTATTCTATAAACTATAGAAGCACTTATGCTAGAACTAGTAATGTGAATACACGATTCTCCTAAATGTAAGTGTAAATCAGATCGAATAAATCACTGATAATTAACGTCCTCCCTGAGATCCTTGCAATAACAAAACAAGAAAACCATGCACTTATTACCGTTAATCTAACACAAGAACATTACAGGAAAGATTAAAAGACGCAGAAGGAACTCGGCAAACCTATGAACCCCGCCTGTTTACCAAAAACATCGCCTCTTGCTAAAAAACATGTATAAGAGGTCCAGCCTGCCCAGTGACTATATGTTCAACGGCCGCGGTATTCTGACCGTGCAAAGGTAGCGTAA…	Blue	Garden Route National Park pond in forest on right side of road traveling away from forestry office	-33.914	23.1069	P29
25	BJE3572	CATTTAACCCTTTAATTAGTATAACTAATTCTAAACCCCCAAACAATACTGAGCTATTCTATAAACTATAGAAGCACTTATGCTAGAACTAGTAATGTGAATACACGATTCTCCTAAATGTAAGTGTAAATCAGATCGAATAAATCACTGATAATTAACGTCCTCCCTGAGATCCTTGCAATAACAAAACAAGAAAACCATGCACTTATTACCGTTAATCTAACACAAGAACATTACAGGAAAGATTAAAAGACGCAGAAGGAACTCGGCAAACCTATGAACCCCGCCTGTTTACCAAAAACATCGCCTCTTGCTAAAAAACATGTATAAGAGGTCCAGCCTGCCCAGTGACTATATGTTCAACGGCCGCGGTATTCTGACCGTGCAAAGGTAGCGTAA…	Blue	Western Cape Province, Garden Route National Park, pond in forest on right side of road traveling away from forestry office	-33.9009	22.9124	P86
133	LS125	CATTTAACCCTTTAATTAGTATAACTAATTCTAAACCCCCAAACAATACTGAGCTATTCTATAAACTATAGAAGCACTTATGCTAGAACTAGTAATGTGAATACACGATTCTCCTAAATGTAAGTGTAAATCAGATCGAATAAATCACTGATAATTAACGTCCTCCCTGAGATCCTTGCAATAACAAAACAAGAAAACCATGCACTTATTACCGTTAATCTAACACAAGAACATTACAGGAAAGATTAAAAGACGCAGAAGGAACTCGGCAAAC-TATGAACCCCGCCTGTTTACCAAAAACATCGCCTCTTGCTAAAAAACATGTATAAGAGGTCCAGCCTGCCCAGTGACTATATGTTCAACGGCCGCGGTATTCTGACCGTGCAAAGGTAGCGTAA…	Blue	Hidden pond at Jeans Olive farm, Barrydale	-33.8708	20.8645	P34
130	LS121	CATTTAACCCTTTAATTAGTATAACTAATTCTAAACCCCCAAACAATACTGAGCTATTCTATAAACTATAGAAGCACTTATGCTAGAACTAGTAATGTGAATACACGATTCTCCTAAATGTAAGTGTAAATCAGATCGAATAAATCACTGATAATTAACGTCCTCCCTGAGATCCTTGCAATAACAAAACAAGAAAACCATGCACTTATTACCGTTAATCTAACACAAGAACATTACAGGAAAGATTAAAAGACGCAGAAGGAACTCGGCAAAC-TATGAACCCCGCCTGTTTACCAAAAACATCGCCTCTTGCTAAAAAACATGTATAAGAGGTCCAGCCTGCCCAGTGACTATATGTTCAACGGCCGCGGTATTCTGACCGTGCAAAGGTAGCGTAA…	Blue	Pond at Jeans Olive farm, Barrydale	-33.8656	20.8661	P60
127	LS103	CATTTAACCCTTTAATTAGTATAACTAATTCTAAACCCCCAAACAATACTGAGCTATTCTATAAACTATAGAAGCACTTATGCTAGAACTAGTAATGTGAATACACGATTCTCCTAAATGTAAGTGTAAATCAGATCGAATAAATCACTGATAATTAACGTCCTCCCTGAGATCCTTGCAATAACAAAACAAGAAAACCATGCACTTATAACCGTTAATCTAACACAAGAACATTACAGGAAAGATTAAAAGACGCAGAAGGAACTCGGCAAAC-TATGAACCCCGCCTGTTTACCAAAAACATCGCCTCTTGCTAAAAAACATGTATAAGAGGTCCAGCCTGCCCAGTGACTATATGTTCAACGGCCGCGGTATTCTGACCGTGCAAAGGTAGCGTAA…	Blue	Wellness centre dam, Barrydale	-33.8501	20.859	P85
128	LS105	CATTTAACCCTTTAATTAGTATAACTAATTCTAAACCCCCAAACAATACTGAGCTATTCTATAAACTATAGAAGCACTTATGCTAGAACTAGTAATGTGAATACACGATTCTCCTAAATGTAAGTGTAAATCARATCGAATAAATCACTGATAATTAACGTCCTCCCTGAGATCCTTGCAATAACAAAACAAGAAAACCATGCACTTATAACCGTTAATCTAACACAAGAACATTACAGGAAAGATTAAAAGACGCAGAAGGAACTCGGCAAAC-TATGAACCCCGCCTGTTTACCAAAAACATCGCCTCTTGCTAAAAAACATGTATAAGAGGTCCAGCCTGCCCAGTGACTATATGTTCAACGGCCGCGGTATTCTGACCGTGCAAAGGTAGCGTAA…	Blue	Wellness centre dam, Barrydale	-33.8501	20.859	P85
126	LS102	CATTTAACCCTTTAATTAGTATAACTAATTCTAAACCCCCAAACAATACTGAGCTATTCTATAAACTATAGAAGCACTTATGCTAGAACTAGTAATGTGAATACACGATTCTCCTAAATGTAAGTGTAAATCAGATCGAATAAATCACTGATAATTAACGTCCTCCCTGAGATCCTTGCAATAACAAAACAAGAAAACCATGCACTTATAACCGTTAATCTAACACAAGAACATTACAGGAAAGATTAAAAGACGCAGAAGGAACTCGGCAAAC-TATGAACCCCGCCTGTTTACCAAAAACATCGCCTCTTGCTAAAAAACATGTATAAGAGGTCCAGCCTGCCCAGTGACTATATGTTCAACGGCCGCGGTATTCTGACCGTGCAAAGGTAGCGTAA…	Blue	Les Hauts de Montagu	-33.8183	20.1612	P44
134	LS130	CATTTAACCCTTTAATTAGTATAACTAATTCTAAACCCCCAAACAATACTGAGCTATTCTATAAACTATAGAAGCACTTATGCTAGAACTAGTAATGTGAATACACGATTCTCCTAAATGTAAGTGTAAATCAGATCGAATAAATCACTGATAATTAACGTCCTCCCTGAGATCCTTGCAATAACAAAACAAGAAAACCATGCACTTATTACCGTTAATCTAACACAAGAACATTACAGGAAAGATTAAAAGACGCAGAAGGAACTCGGCAAAC-TATGAACCCCGCCTGTTTACCAAAAACATCGCCTCTTGCTAAAAAACATGTATAAGAGGTCCAGCCTGCCCAGTGACTATATGTTCAACGGCCGCGGTATTCTGACCGTGCAAAGGTAGCGTAA…	Blue	Les Hauts de Montagu, dam close to the entrace gate	-33.8081	20.1571	P44
135	LS134	CATTTAACCCTTTAATTAGTATAACTAATTCTAAACCCCCAAACAATACTGAGCTATTCTATAAACTATAGAAGCACTTATGCTAGAACTAGTAATGTGAATACACGATTCTCCTAAATGTAAGTGTAAATCAGATCGAATAAATCACTGATAATTAACGTCCTCCCTGAGATCCTTGCAATAACAAAACAAGAAAACCATGCACTTATAACCGTTAATCTAACACAAGAACATTACAGGAAAGATTAAAAGACGCAGAAGGAACTCGGCAAAC-TATGAACCCCGCCTGTTTACCAAAAACATCGCCTCTTGCTAAAAAACATGTATAAGAGGTCCAGCCTGCCCAGTGACTATATGTTCAACGGCCGCGGTATTCTGACCGTGCAAAGGTAGCGTAA…	Blue	Les Hauts de Montagu, dam close to the entrace gate	-33.8081	20.1571	P44
131	LS123	CATTTAACCCTTTAATTAGTATAACTAATTCTAAACCCCCAAACAATACTGAGCTATTCTATAAACTATAGAAGCACTTATGCTAGAACTAGTAATGTGAATACACGATTCTCCTAAATGTAAGTGTAAATCAGATCGAATAAATCACTGATAATTAACGTCCTCCCTGAGATCCTTGCAATAACAAAACAAGAAAACCATGCACTTATTACCGTTAATCTAACACAAGAACATTACAGGAAAGATTAAAAGACGCAGAAGGAACTCGGCAAAC-TATGAACCCCGCCTGTTTACCAAAAACATCGCCTCTTGCTAAAAAACATGTATAAGAGGTCCAGCCTGCCCAGTGACTATATGTTCAACGGCCGCGGTATTCTGACCGTGCAAAGGTAGCGTAA…	Blue	Warmwaterberg dam, Barrydale	-33.7637	20.9014	P83
132	LS124	CATTTAACCCTTTAATTAGTATAACTAATTCTAAACCCCCAAACAATACTGAGCTATTCTATAAACTATAGAAGCACTTATGCTAGAACTAGTAATGTGAATACACGATTCTCCTAAATGTAAGTGTAAATCAGATCGAATAAATCACTGATAATTAACGTCCTCCCTGAGATCCTTGCAATAACAAAACAAGAAAACCATGCACTTATTACCGTTAATCTAACACAAGAACATTACAGGAAAGATTAAAAGACGCAGAAGGAACTCGGCAAAC-TATGAACCCCGCCTGTTTACCAAAAACATCGCCTCTTGCTAAAAAACATGTATAAGAGGTCCAGCCTGCCCAGTGACTATATGTTCAACGGCCGCGGTATTCTGACCGTGCAAAGGTAGCGTAA…	Blue	Warmwaterberg dam, Barrydale	-33.7637	20.9014	P83
136	LS142	CATTTAACCCTTTAATTAGTATAACTAATTCTAAACCCCCAAACAATACTGAGCTATTCTATAAACTATAGAAGCACTTATGCTAGAACTAGTAATGTGAATACACGATTCTCCTAAATGTAAGTGTAAATCAGATCGAATAAATCACTGATAATTAACGTCCTCCCTGAGATCCTTGCAATAACAAAACAAGAAAACCATGCACTTATAACCGTTAATCTAACACAAGAACATTACAGGAAAGATTAAAAGACGCAGAAGGAACTCGGCAAAC-TATGAACCCCGCCTGTTTACCAAAAACATCGCCTCTTGCTAAAAAACATGTATAAGAGGTCCAGCCTGCCCAGTGACTATATGTTCAACGGCCGCGGTATTCTGACCGTGCAAAGGTAGCGTAA…	Blue	Dam by the side of the road next to a Primary school, Montagu	-33.7211	20.1184	P18
228	16XL	CATTTAACCCTTTAATCAGAATAACCTTTTCTAAACCCTCAATCTATACTGAGCTGTTCTATAAACTATAGAAGCACTTATGCTAGAACTAGTAATGTGAATACACTATTCTCCTAAATGTAAGTGTAAATCAGATCGAATAAATCACTGATAATTAACGGCCTCTCTGAGATCCTTGCACTAACAAAACAAGAAAACCATGCACTTAATACCGTTAATCTAACACAAGAACATTACAGGAAAGATTAAAAGACGCAGAAGGAACTCGGCAAAC-TACGAACCCCGCCTGTTTACCAAAAACATCGCCTCTTGCTAACAAACATGTATAAGAGGTCCAGCCTGCCCAGTGACTATATGTTCAACGGCCGCGGTATTCTGACCGTGCAAAGGTAGCGTAA…	Yellow	Beaver's Pond, Port Alfred	-33.6005	26.8727	P06
174	DB5649	CATAAAACCCTTTAATCAGAATAACCTTTTCTAAACCCTCAATCTATACTGAGCTGTTCTATAAACTATAGAAGCACTTATGCTAGAACTAGTAATGTGAATACACTATTCTCCTAAATGTAAGTGTAAATCAGATCGAATAAATCACTGATAATTAACGGCCTCTCTGAGATCCTTGCACTAACAAAACAAGAAAACCATGCACTTAATACCGTTAATCTAACACAAGAACATTACAGGAAAGATTAAAAGACGCAGAAGGAACTCGGCAAAC-TACGAACCCCGCCTGTTTACCAAAAACATCGCCTCTTGCTAACAAACATGTATAAGAGGTCCAGCCTGCCCAGTGACTATATGTTCAACGGCCGCGGTATTCTGACCGTGCAAAGGTAGCGTAA…	Yellow	SRV, Dung Beetle Guest House	-33.4418	25.6867	P73
175	DB5131	CATAAAACCCTTTAATCAGAATAACCTTTTCTAAACCCTCAATCTATACTGAGCTGTTCTATAAACTATAGAAGCACTTATGCTAGAACTAGTAATGTGAATACACTATTCTCCTAAATGTAAGTGTAAATCAGATCGAATAAATCACTGATAATTAACGGCCTCTCTGAGATCCTTGCACTAACAAAACAAGAAAACCATGCACTTAATACCGTTAATCTAACACAAGAACATTACAGGAAAGATTAAAAGACGCAGAAGGAACTCGGCAAAC-TACGAACCCCGCCTGTTTACCAAAAACATCGCCTCTTGCTAACAAACATGTATAAGAGGTCCAGCCTGCCCAGTGACTATATGTTCAACGGCCGCGGTATTCTGACCGTGCAAAGGTAGCGTAA…	Yellow	SRV, Dung Beetle Guest House	-33.4418	25.6867	P73
176	DB5894	CATAAAACCCTTTAATCAGAATAACCTTTTCTAAACCCTCAATCTATACTGAGCTGTTCTATAAACTATAGAAGCACTTATGCTAGAACTAGTAATGTGAATACACTATTCTCCTAAATGTAAGTGTAAATCAGATCGAATAAATCACTGATAATTAACGGCCTCTCTGAGATCCTTGCACTAACAAAACAAGAAAACCATGCACTTAATACCGTTAATCTAACACAAGAACATTACAGGAAAGATTAAAAGACGCAGAAGGAACTCGGCAAAC-TACGAACCCCGCCTGTTTACCAAAAACATCGCCTCTTGCTAACAAACATGTATAAGAGGTCCAGCCTGCCCAGTGACTATATGTTCAACGGCCGCGGTATTCTGACCGTGCAAAGGTAGCGTAA…	Yellow	SRV, Dung Beetle Guest House	-33.4418	25.6867	P73
3	BJE3505	CATTTAACCCTTTAATTAGTATAACTAATTCTAAACCCCCAAACAATACTGAGCTATTCTATAAACTATAGAAGCACTTATGCTAGAACTAGTAATGTGAATACACGATTCTCCTAAATGTAAGTGTAAATCAGATCGAATAAATCACTGATAATTAACGTCCTCCCTGAGATCCTTGCAATAACAAAACAAGAAAACCATGCACTTATTACCGTTAATCTAACACAAGAACATTACAGGAAAGATTAAAAGACGCAGAAGGAACTCGGCAAACCTATGAACCCCGCCTGTTTACCAAAAACATCGCCTCTTGCTAAAAAACATGTATAAGAGGTCCAGCCTGCCCAGTGACTATATGTTCAACGGCCGCGGTATTCTGACCGTGCAAAGGTAGCGTAA…	Blue	Dion Polo Vineyard midway between Cape Town and Laignsburg	-33.418	19.9831	P22
4	BJE3507	CATTTAACCCTTTAATTAGTATAACTAATTCTAAACCCCCAAACAATACTGAGCTATTCTATAAACTATAGAAGCACTTATGCTAGAACTAGTAATGTGAATACACGATTCTCCTAAATGTAAGTGTAAATCAGATCGAATAAATCACTGATAATTAACGTCCTCCCTGAGATCCTTGCAATAACAAAACAAGAAAACCATGCACTTATTACCGTTAATCTAACACAAGAACATTACAGGAAAGATTAAAAGACGCAGAAGGAACTCGGCAAACCTATGAACCCCGCCTGTTTACCAAAAACATCGCCTCTTGCTAAAAAACATGTATAAGAGGTCCAGCCTGCCCAGTGACTATATGTTCAACGGCCGCGGTATTCTGACCGTGCAAAGGTAGCGTAA…	Blue	Dion Polo Vineyard midway between Cape Town and Laignsburg	-33.418	19.9831	P22
5	BJE3508	CATTTAACCCTTTAATTAGTATAACTAATTCTAAACCCCCAAACAATACTGAGCTATTCTATAAACTATAGAAGCACTTATGCTAGAACTAGTAATGTGAATACACGATTCTCCTAAATGTAAGTGTAAATCAGATCGAATAAATCACTGATAATTAACGTCCTCCCTGAGATCCTTGCAATAACAAAACAAGAAAACCATGCACTTATTACCGTTAATCTAACACAAGAACATTACAGGAAAGATTAAAAGACGCAGAAGGAACTCGGCAAACCTATGAACCCCGCCTGTTTACCAAAAACATCGCCTCTTGCTAAAAAACATGTATAAGAGGTCCAGCCTGCCCAGTGACTATATGTTCAACGGCCGCGGTATTCTGACCGTGCAAAGGTAGCGTAA…	Blue	Dion Polo Vineyard midway between Cape Town and Laignsburg	-33.418	19.9831	P22
6	BJE3509	CATTTAACCCTTTAATTAGTATAACTAATTCTAAACCCCCAAACAATACTGAGCTATTCTATAAACTATAGAAGCACTTATGCTAGAACTAGTAATGTGAATACACGATTCTCCTAAATGTAAGTGTAAATCAGATCGAATAAATCACTGATAATTAACGTCCTCCCTGAGATCCTTGCAATAACAAAACAAGAAAACCATGCACTTATTACCGTTAATCTAACACAAGAACATTACAGGAAAGATTAAAAGACGCAGAAGGAACTCGGCAAACCTATGAACCCCGCCTGTTTACCAAAAACATCGCCTCTTGCTAAAAAACATGTATAAGAGGTCCAGCCTGCCCAGTGACTATATGTTCAACGGCCGCGGTATTCTGACCGTGCAAAGGTAGCGTAA…	Blue	Dion Polo Vineyard midway between Cape Town and Laignsburg	-33.418	19.9831	P22
7	BJE3510	CATTTAACCCTTTAATTAGTATAACTAATTCTAAACCCCCAAACAATACTGAGCTATTCTATAAACTATAGAAGCACTTATGCTAGAACTAGTAATGTGAATACACGATTCTCCTAAATGTAAGTGTAAATCAGATCGAATAAATCACTGATAATTAACGTCCTCCCTGAGATCCTTGCAATAACAAAACAAGAAAACCATGCACTTATTACCGTTAATCTAACACAAGAACATTACAGGAAAGATTAAAAGACGCAGAAGGAACTCGGCAAACCTATGAACCCCGCCTGTTTACCAAAAACATCGCCTCTTGCTAAAAAACATGTATAAGAGGTCCAGCCTGCCCAGTGACTATATGTTCAACGGCCGCGGTATTCTGACCGTGCAAAGGTAGCGTAA…	Blue	Dion Polo Vineyard midway between Cape Town and Laignsburg	-33.418	19.9831	P22
8	BJE3511	CATTTAACCCTTTAATTAGTATAACTAATTCTAAACCCCCAAACAATACTGAGCTATTCTATAAACTATAGAAGCACTTATGCTAGAACTAGTAATGTGAATACACGATTCTCCTAAATGTAAGTGTAAATCAGATCGAATAAATCACTGATAATTAACGTCCTCCCTGAGATCCTTGCAATAACAAAACAAGAAAACCATGCACTTATTACCGTTAATCTAACACAAGAACATTACAGGAAAGATTAAAAGACGCAGAAGGAACTCGGCAAACCTATGAACCCCGCCTGTTTACCAAAAACATCGCCTCTTGCTAAAAAACATGTATAAGAGGTCCAGCCTGCCCAGTGACTATATGTTCAACGGCCGCGGTATTCTGACCGTGCAAAGGTAGCGTAA…	Blue	Dion Polo Vineyard midway between Cape Town and Laignsburg	-33.418	19.9831	P22
9	BJE3512	CATTTAACCCTTTAATTAGTATAACTAATTCTAAACCCCCAAACAATACTGAGCTATTCTATAAACTATAGAAGCACTTATGCTAGAACTAGTAATGTGAATACACGATTCTCCTAAATGTAAGTGTAAATCAGATCGAATAAATCACTGATAATTAACGTCCTCCCTGAGATCCTTGCAATAACAAAACAAGAAAACCATGCACTTATTACCGTTAATCTAACACAAGAACATTACAGGAAAGATTAAAAGACGCAGAAGGAACTCGGCAAACCTATGAACCCCGCCTGTTTACCAAAAACATCGCCTCTTGCTAAAAAACATGTATAAGAGGTCCAGCCTGCCCAGTGACTATATGTTCAACGGCCGCGGTATTCTGACCGTGCAAAGGTAGCGTAA…	Blue	Dion Polo Vineyard midway between Cape Town and Laignsburg	-33.418	19.9831	P22
10	BJE3513	CATTTAACCCTTTAATTAGTATAACTAATTCTAAACCCCCAAACAATACTGAGCTATTCTATAAACTATAGAAGCACTTATGCTAGAACTAGTAATGTGAATACACGATTCTCCTAAATGTAAGTGTAAATCAGATCGAATAAATCACTGATAATTAACGTCCTCCCTGAGATCCTTGCAATAACAAAACAAGAAAACCATGCACTTATTACCGTTAATCTAACACAAGAACATTACAGGAAAGATTAAAAGACGCAGAAGGAACTCGGCAAACCTATGAACCCCGCCTGTTTACCAAAAACATCGCCTCTTGCTAAAAAACATGTATAAGAGGTCCAGCCTGCCCAGTGACTATATGTTCAACGGCCGCGGTATTCTGACCGTGCAAAGGTAGCGTAA…	Blue	Dion Polo Vineyard midway between Cape Town and Laignsburg	-33.418	19.9831	P22
11	BJE3514	CATTTAACCCTTTAATTAGTATAACTAATTCTAAACCCCCAAACAATACTGAGCTATTCTATAAACTATAGAAGCACTTATGCTAGAACTAGTAATGTGAATACACGATTCTCCTAAATGTAAGTGTAAATCAGATCGAATAAATCACTGATAATTAACGTCCTCCCTGAGATCCTTGCAATAACAAAACAAGAAAACCATGCACTTATTACCGTTAATCTAACACAAGAACATTACAGGAAAGATTAAAAGACGCAGAAGGAACTCGGCAAACCTATGAACCCCGCCTGTTTACCAAAAACATCGCCTCTTGCTAAAAAACATGTATAAGAGGTCCAGCCTGCCCAGTGACTATATGTTCAACGGCCGCGGTATTCTGACCGTGCAAAGGTAGCGTAA…	Blue	Dion Polo Vineyard midway between Cape Town and Laignsburg	-33.418	19.9831	P22
26	BJE3506	CATTTAACCCTTTAATTAGTATAACTAATTCTAAACCCCCAAACAATACTGAGCTATTCTATAAACTATAGAAGCACTTATGCTAGAACTAGTAATGTGAATACACGATTCTCCTAAATGTAAGTGTAAATCAGATCGAATAAATCACTGATAATTAACGTCCTCCCTGAGATCCTTGCAATAACAAAACAAGAAAACCATGCACTTATAACCGTTAATCTAACACAAGAACATTACAGGAAAGATTAAAAGACGCAGAAGGAACTCGGCAAACCTATGAACCCCGCCTGTTTACCAAAAACATCGCCTCTTGCTAAAAAACATGTATAAGAGGTCCAGCCTGCCCAGTGACTATATGTTCAACGGCCGCGGTATTCTGACCGTGCAAAGGTAGCGTAA…	Blue	Dion Polo Vineyard midway between Cape Town and Laignsburg	-33.418	19.9831	P22
177	FR5021	CATAAAACCCTTTAATCAGAATAACCTTTTCTAAACCCTTAATCTATACTGAGCTGTTCTATAAACTATAGAAGCACTTATGCTAGAACTAGTAATGTGAATACACTATTCTCCTAAATGTAAGTGTAAATCAGATCGAATAAATCACTGATAATTAACGGCCTCTCTGAGATCCTTGCACTAACAAAACAAGAAAACCATGCACTTAATACCGTTAATCTAACACAAGAACATTACAGGAAAGATTAAAAGACGCAGAAGGAACTCGGCAAAC-TACGAACCCCGCCTGTTTACCAAAAACATCGCCTCTTGCTAACAAACATGTATAAGAGGTCCAGCCTGCCCAGTGACTATATGTTCAACGGCCGCGGTATTCTGACCGTGCAAAGGTAGCGTAA…	Yellow	SRV, Falcon Ridge	-33.4058	25.5038	P74
178	FR5041	CATAAAACCCTTTAATCAGAATAACCTTTTCTAAACCCTTAATCTATACTGAGCTGTTCTATAAACTATAGAAGCACTTATGCTAGAACTAGTAATGTGAATACACTATTCTCCTAAATGTAAGTGTAAATCAGATCGAATAAATCACTGATAATTAACGGCCTCTCTGAGATCCTTGCACTAACAAAACAAGAAAACCATGCACTTAATACCGTTAATCTAACACAAGAACATTACAGGAAAGATTAAAAGACGCAGAAGGAACTCGGCAAAC-TACGAACCCCGCCTGTTTACCAAAAACATCGCCTCTTGCTAACAAACATGTATAAGAGGTCCAGCCTGCCCAGTGACTATATGTTCAACGGCCGCGGTATTCTGACCGTGCAAAGGTAGCGTAA…	Yellow	SRV, Falcon Ridge	-33.4058	25.5038	P74
179	FR5205	CATAAAACCCTTTAATCAGAATAACCTTTTCTAAACCCTTAATCTATACTGAGCTGTTCTATAAACTATAGAAGCACTTATGCTAGAACTAGTAATGTGAATACACTATTCTCCTAAATGTAAGTGTAAATCAGATCGAATAAATCACTGATAATTAACGGCCTCTCTGAGATCCTTGCACTAACAAAACAAGAAAACCATGCACTTAATACCGTTAATCTAACACAAGAACATTACAGGAAAGATTAAAAGACGCAGAAGGAACTCGGCAAAC-TACGAACCCCGCCTGTTTACCAAAAACATCGCCTCTTGCTAACAAACATGTATAAGAGGTCCAGCCTGCCCAGTGACTATATGTTCAACGGCCGCGGTATTCTGACCGTGCAAAGGTAGCGTAA…	Yellow	SRV, Falcon Ridge	-33.4058	25.5038	P74
120	LS001	CATTTAACCCTTTAATTAGTATAACTAATTCTAAACCCCCAAACAATACTGAGCTATTCTATAAACTATAGAAGCACTTATGCTAGAACTAGTAATGTGAATACACGATTCTCCTAAATGTAAGTGTAAATCAGATCGAATAAATCACTGATAATTAACGTCCTCCCTGAGATCCTTGCAATAACAAAACAAGAAAACCATGCACTTATTACCGTTAATCTAACACAAGAACATTACAGGAAAGATTAAAAGACGCAGAAGGAACTCGGCAAAC-TATGAACCCCGCCTGTTTACCAAAAACATCGCCTCTTGCTAAAAAACATGTATAAGAGGTCCAGCCTGCCCAGTGACTATATGTTCAACGGCCGCGGTATTCTGACCGTGCAAAGGTAGCGTAA…	Blue	Fynbos Guest farm, Tulbagh	-33.3848	19.1929	P28
121	LS004	CATTTAACCCTTTAATTAGTATAACTAATTCTAAACCCCCAAACAATACTGAGCTATTCTATAAACTATAGAAGCACTTATGCTAGAACTAGTAATGTGAATACACGATTCTCCTAAATGTAAGTGTAAATCAGATCGAATAAATCACTGATAATTAACGTCCTCCCTGAGATCCTTGCAATAACAAAACAAGAAAACCATGCACTTATTACCGTTAATCTAACACAAGAACATTACAGGAAAGATTAAAAGACGCAGAAGGAACTCGGCAAAC-TATGAACCCCGCCTGTTTACCAAAAACATCGCCTCTTGCTAAAAAACATGTATAAGAGGTCCAGCCTGCCCAGTGACTATATGTTCAACGGCCGCGGTATTCTGACCGTGCAAAGGTAGCGTAA…	Blue	Fynbos Guest farm, Tulbagh	-33.3848	19.1929	P28
172	JM14_041	CATAAAACCCTTTAATCAGAATAACCTTTTCTAAACCCTCAATCTATACTGAGCTGTTCTATAAACTATAGAAGCACTTATGCTAGAACTAGTAATGTGAATACACTATTCTCCTAAATGTAAGTGTAAATCAGATCGAATAAATCACTGATAATTAACGGCCTCTCTGAGATCCTTGCACTAACAAAACAAGAAAACCATGCACTTAATACCGTTAATCTAACACAAGAACATTACAGGAAAGATTAAAAGACGCAGAAGGAACTCGGCAAAC-TACGAACCCCGCCTGTTTACCAAAAACATCGCCTCTTGCTAACAAACATGTATAAGAGGTCCAGCCTGCCCAGTGACTATATGTTCAACGGCCGCGGTATTCTGACCGTGCAAAGGTAGCGTAA…	Yellow	SRV, Coerney River	-33.3831	25.7953	P72
169	JM14_035	CATAAAACCCTTTAATCAGAATAACCTTTTCTAAACCCTCAATCTATACTGAGCTGTTCTATAAACTATAGAAGCACTTATGCTAGAACTAGTAATGTGAATACACTATTCTCCTAAATGTAAGTGTAAATCAGATCGAATAAATCACTGATAATTAACGGCCTCTCTGAGATCCTTGCACTAACAAAACAAGAAAACCATGCACTTAATACCGTTAATCTAACACAAGAACATTACAGGAAAGATTAAAAGACGCAGAAGGAACTCGGCAAAC-TACGAACCCCGCCTGTTTACCAAAAACATCGCCTCTTGCTAACAAACATGTATAAGAGGTCCAGCCTGCCCAGTGACTATATGTTCAACGGCCGCGGTATTCTGACCGTGCAAAGGTAGCGTAA…	Yellow	SRV, Coerney River	-33.3591	25.7557	P71
170	JM14_037	CATAAAACCCTTTAATCAGAATAACCTTTTCTAAACCCTCAATCTATACTGAGCTGTTCTATAAACTATAGAAGCACTTATGCTAGAACTAGTAATGTGAATACACTATTCTCCTAAATGTAAGTGTAAATCAGATCGAATAAATCACTGATAATTAACGGCCTCTCTGAGATCCTTGCACTAACAAAACAAGAAAACCATGCACTTAATACCGTTAATCTAACACAAGAACATTACAGGAAAGATTAAAAGACGCAGAAGGAACTCGGCAAAC-TACGAACCCCGCCTGTTTACCAAAAACATCGCCTCTTGCTAACAAACATGTATAAGAGGTCCAGCCTGCCCAGTGACTATATGTTCAACGGCCGCGGTATTCTGACCGTGCAAAGGTAGCGTAA…	Yellow	SRV, Coerney River	-33.3591	25.7557	P71
171	JM14_056	CATAAAACCCTTTAATCAGAATAACCTTTTCTAAACCCTCAATCTATACTGAGCTGTTCTATAAACTATAGAAGCACTTATGCTAGAACTAGTAATGTGAATACACTATTCTCCTAAATGTAAGTGTAAATCAGATCGAATAAATCACTGATAATTAACGGCCTCTCTGAGATCCTTGCACTAACAAAACAAGAAAACCATGCACTTAATACCGTTAATCTAACACAAGAACATTACAGGAAAGATTAAAAGACGCAGAAGGAACTCGGCAAAC-TACGAACCCCGCCTGTTTACCAAAAACATCGCCTCTTGCTAACAAACATGTATAAGAGGTCCAGCCTGCCCAGTGACTATATGTTCAACGGCCGCGGTATTCTGACCGTGCAAAGGTAGCGTAA…	Yellow	SRV, Klein Uie	-33.3304	25.4889	P75
173	JM14_044	CATAAAACCCTTTAATCAGAATAACCTTTTCTAAACCCTCAATCTATACTGAGCTGTTCTATAAACTATAGAAGCACTTATGCTAGAACTAGTAATGTGAATACACTATTCTCCTAAATGTAAGTGTAAATCAGATCGAATAAATCACTGATAATTAACGGCCTCTCTGAGATCCTTGCACTAACAAAACAAGAAAACCATGCACTTAATACCGTTAATCTAACACAAGAACATTACAGGAAAGATTAAAAGACGCAGAAGGAACTCGGCAAAC-TACGAACCCCGCCTGTTTACCAAAAACATCGCCTCTTGCTAACAAACATGTATAAGAGGTCCAGCCTGCCCAGTGACTATATGTTCAACGGCCGCGGTATTCTGACCGTGCAAAGGTAGCGTAA…	Yellow	SVR, SV07	-33.3304	25.4889	P79
168	JM14_042	CATAAAACCCTTTAATCAGAATAACCTTTTCTAAACCCTCAATCTATACTGAGCTGTTCTATAAACTATAGAAGCACTTATGCTAGAACTAGTAATGTGAATACACTATTCTCCTAAATGTAAGTGTAAATCAGATCGAATAAATCACTGATAATTAACGGCCTCTCTGAGATCCTTGCACTAACAAAACAAGAAAACCATGCACTTAATACCGTTAATCTAACACAAGAACATTACAGGAAAGATTAAAAGACGCAGAAGGAACTCGGCAAAC-TACGAACCCCGCCTGTTTACCAAAAACATCGCCTCTTGCTAACAAACATGTATAAGAGGTCCAGCCTGCCCAGTGACTATATGTTCAACGGCCGCGGTATTCTGACCGTGCAAAGGTAGCGTAA…	Yellow	SVR, SV06	-33.3301	25.4901	P78
123	LS039	CATTTAACCCTTTAATTAGTATAACTAATTCTAAACCCCCAAACAATACTGAGCTATTCTATAAACTATAGAAGCACTTATGCTAGAACTAGTAATGTGAATACACGATTCTCCTAAATGTAAGTGTAAATCAGATCGAATAAATCACTGATAATTAACGTCCTCCCTGAGATCCTTGCAATAACAAAACAAGAAAACCATGCACTTATTACCGTTAATCTAACACAAGAACATTACAGGAAAGATTAAAAGACGCAGAAGGAACTCGGCAAAC-TATGAACCCCGCCTGTTTACCAAAAACATCGCCTCTTGCTAAAAAACATGTATAAGAGGTCCAGCCTGCCCAGTGACTATATGTTCAACGGCCGCGGTATTCTGACCGTGCAAAGGTAGCGTAA…	Blue	Doringbos Farm, Prince Alfred Hamlet	-33.2526	19.3377	P23
124	LS045	CATTTAACCCTTTAATTAGTATAACTAATTCTAAACCCCCAAACAATACTGAGCTATTCTATAAACTATAGAAGCACTTATGCTAGAACTAGTAATGTGAATACACGATTCTCCTAAATGTAAGTGTAAATCAGATCGAATAAATCACTGATAATTAACGTCCTCCCTGAGATCCTTGCAATAACAAAACAAGAAAACCATGCACTTATTACCGTTAATCTAACACAAGAACATTACAGGAAAGATTAAAAGACGCAGAAGGAACTCGGCAAAC-TATGAACCCCGCCTGTTTACCAAAAACATCGCCTCTTGCTAAAAAACATGTATAAGAGGTCCAGCCTGCCCAGTGACTATATGTTCAACGGCCGCGGTATTCTGACCGTGCAAAGGTAGCGTAA…	Blue	Doringbos Farm, Prince Alfred Hamlet	-33.2526	19.3377	P23
194	2666	CATT-AACCCTTTAATTAGTATAACTAATTCTAAACCCCCAAACAATACTGAGCTATTCTATAAACTATAGAAGCACTTATGCTAGAACTAGTAATGTGAATACACGATTCTCCTAAATGTAAGTGTAAATCAGATCGAATAAATCACTGATAATTAACGTCCTCCCTGAGATCCTTGCAATAACAAAACAAGAAAACCATGCACTTATTACCGTTAATCTAACACAAGAACATTACAGGAAAGATTAAAAGACGCAGAAGGAACTCGGCAAAC-TATGAACCCCGCCTGTTTACCAAAAACATCGCCTCTTGCTAAAAAACATGTATAAGAGGTCCAGCCTGCCCAGTGACTATATGTTCAACGGCCGCGGTATTCTGACCGTGCAAAGGTAGCGTAA…	Blue	Matjiesfotein	-33.2294	20.5816	P49
195	2671	CATT-AACCCTTTAATTAGTATAACTAATTCTAAACCCCCAAACAATACTGAGCTATTCTATAAACTATAGAAGCACTTATGCTAGAACTAGTAATGTGAATACACGATTCTCCTAAATGTAAGTGTAAATCAGATCGAATAAATCACTGATAATTAACGTCCTCCCTGAGATCCTTGCAATAACAAAACAAGAAAACCATGCACTTATTACCGTTAATCTAACACAAGAACATTACAGGAAAGATTAAAAGACGCAGAAGGAACTCGGCAAAC-TATGAACCCCGCCTGTTTACCAAAAACATCGCCTCTTGCTAAAAAACATGTATAAGAGGTCCAGCCTGCCCAGTGACTATATGTTCAACGGCCGCGGTATTCTGACCGTGCAAAGGTAGCGTAA…	Blue	Matjiesfotein	-33.2294	20.5816	P49
196	2689	CATT-AACCCTTTAATTAGTATAACTAATTCTAAACCCCCAAACAATACTGAGCTATTCTATAAACTATAGAAGCACTTATGCTAGAACTAGTAATGTGAATACACGATTCTCCTAAATGTAAGTGTAAATCAGATCGAATAAATCACTGATAATTAACGTCCTCCCTGAGATCCTTGCAATAACAAAACAAGAAAACCATGCACTTATAACCGTTAATCTAACACAAGAACATTACAGGAAAGATTAAAAGACGCAGAAGGAACTCGGCAAAC-TATGAACCCCGCCTGTTTACCAAAAACATCGCCTCTTGCTAAAAAACATGTATAAGAGGTCCAGCCTGCCCAGTGACTATATGTTCAACGGCCGCGGTATTCTGACCGTGCAAAGGTAGCGTAA…	Blue	Matjiesfotein	-33.2294	20.5816	P49
12	BJE3526	CATTTAACCCTTTAATTAGTATAACTAATTCTAAACCCCCAAACAATACTGAGCTATTCTATAAACTATAGAAGCACTTATGCTAGAACTAGTAATGTGAATACACGATTCTCCTAAATGTAAGTGTAAATCAGATCGAATAAATCACTGATAATTAACGTCCTCCCTGAGATCCTTGCAATAACAAAACAAGAAAACCATGCACTTATTACCGTTAATCTAACACAAGAACATTACAGGAAAGATTAAAAGACGCAGAAGGAACTCGGCAAACCTATGAACCCCGCCTGTTTACCAAAAACATCGCCTCTTGCTAAAAAACATGTATAAGAGGTCCAGCCTGCCCAGTGACTATATGTTCAACGGCCGCGGTATTCTGACCGTGCAAAGGTAGCGTAA…	Blue	Jacques Boubon Leftley farm Laignsbury	-33.228	20.8822	P35
13	BJE3528	CATTTAACCCTTTAATTAGTATAACTAATTCTAAACCCCCAAACAATACTGAGCTATTCTATAAACTATAGAAGCACTTATGCTAGAACTAGTAATGTGAATACACGATTCTCCTAAATGTAAGTGTAAATCAGATCGAATAAATCACTGATAATTAACGTCCTCCCTGAGATCCTTGCAATAACAAAACAAGAAAACCATGCACTTATTACCGTTAATCTAACACAAGAACATTACAGGAAAGATTAAAAGACGCAGAAGGAACTCGGCAAACCTATGAACCCCGCCTGTTTACCAAAAACATCGCCTCTTGCTAAAAAACATGTATAAGAGGTCCAGCCTGCCCAGTGACTATATGTTCAACGGCCGCGGTATTCTGACCGTGCAAAGGTAGCGTAA…	Blue	Jacques Boubon Leftley farm Laignsbury	-33.228	20.8822	P35
44	BJE3525	CATTAAACCCTTTAATTAGTATAACCATTTCTAAACCCCCAAACAATACTGAGCTGTTCTATAAACTATAGAAGTACTTATGCTAGAACTAGTAATGTGAATATACAATTCTCCTAAATGTAAGTGTAAATCAGATCGAATAAATCACTGATAATTAACGTCCTCTCTGAGATTCATGCAGTAACAAAACAAGAAAACCATGCAATTAATACCGTTAATCTAACACAAGAACATTACAGGAAAGATTAAAAGACGCAGAAGGAACTCGGCAAACTTATGAACCCCGCCTGTTTACCAAAAACATCGCCTCTTGCTAAAAAACATGTATAAGAGGTCCAGCCTGCCCAGTGACTATATGTTCAACGGCCGCGGTATTCTGACCGTGCAAAGGTAGCGTAA…	Green	Jacques Boubon Leftley farm Laignsburg	-33.228	20.8822	P35
45	BJE3527	CATTAAACCCTTTAATTAGTATAACCATTTCTAAACCCCCAAACAATACTGAGCTGTTCTATAAACTATAGAAGTACTTATGCTAGAACTAGTAATGTGAATATACAATTCTCCTAAATGTAAGTGTAAATCAGATCGAATAAATCACTGATAATTAACGTCCTCTCTGAGATTCATGCAGTAACAAAACAAGAAAACCATGCAATTAATACCGTTAATCTAACACAAGAACATTACAGGAAAGATTAAAAGACGCAGAAGGAACTCGGCAAACTTATGAACCCCGCCTGTTTACCAAAAACATCGCCTCTTGCTAAAAAACATGTATAAGAGGTCCAGCCTGCCCAGTGACTATATGTTCAACGGCCGCGGTATTCTGACCGTGCAAAGGTAGCGTAA…	Green	Jacques Boubon Leftley farm Laignsburg	-33.228	20.8822	P35
46	BJE3529	CATTAAACCCTTTAATTAGTATAACCATTTCTAAACCCCCAAACAATACTGAGCTGTTCTATAAACTATAGAAGTACTTATGCTAGAACTAGTAATGTGAATATACAATTCTCCTAAATGTAAGTGTAAATCAGATCGAATAAATCACTGATAATTAACGTCCTCTCTGAGATTCATGCAGTAACAAAACAAGAAAACCATGCAATTAATACCGTTAATCTAACACAAGAACATTACAGGAAAGATTAAAAGACGCAGAAGGAACTCGGCAAACTTATGAACCCCGCCTGTTTACCAAAAACATCGCCTCTTGCTAAAAAACATGTATAAGAGGTCCAGCCTGCCCAGTGACTATATGTTCAACGGCCGCGGTATTCTGACCGTGCAAAGGTAGCGTAA…	Green	Jacques Boubon Leftley farm Laignsburg	-33.228	20.8822	P35
47	BJE3530	CATTAAACCCTTTAATTAGTATAACCATTTCTAAACCCCCAAACAATACTGAGCTGTTCTATAAACTATAGAAGTACTTATGCTAGAACTAGTAATGTGAATATACAATTCTCCTAAATGTAAGTGTAAATCAGATCGAATAAATCACTGATAATTAACGTCCTCTCTGAGATTCATGCAGTAACAAAACAAGAAAACCATGCAATTAATACCGTTAATCTAACACAAGAACATTACAGGAAAGATTAAAAGACGCAGAAGGAACTCGGCAAACTTATGAACCCCGCCTGTTTACCAAAAACATCGCCTCTTGCTAAAAAACATGTATAAGAGGTCCAGCCTGCCCAGTGACTATATGTTCAACGGCCGCGGTATTCTGACCGTGCAAAGGTAGCGTAA…	Green	Jacques Boubon Leftley farm Laignsburg	-33.228	20.8822	P35
48	BJE3532	CATTAAACCCTTTAATTAGTATAACCATTTCTAAACCCCCAAACAATACTGAGCTGTTCTATAAACTATAGAAGTACTTATGCTAGAACTAGTAATGTGAATATACAATTCTCCTAAATGTAAGTGTAAATCAGATCGAATAAATCACTGATAATTAACGTCCTCTCTGAGATTCATGCAGTAACAAAACAAGAAAACCATGCAATTAATACCGTTAATCTAACACAAGAACATTACAGGAAAGATTAAAAGACGCAGAAGGAACTCGGCAAACTTATGAACCCCGCCTGTTTACCAAAAACATCGCCTCTTGCTAAAAAACATGTATAAGAGGTCCAGCCTGCCCAGTGACTATATGTTCAACGGCCGCGGTATTCTGACCGTGCAAAGGTAGCGTAA…	Green	Jacques Boubon Leftley farm Laignsburg	-33.228	20.8822	P35
49	BJE3533	CATTAAACCCTTTAATTAGTATAACCATTTCTAAACCCCCAAACAATACTGAGCTGTTCTATAAACTATAGAAGTACTTATGCTAGAACTAGTAATGTGAATATACAATTCTCCTAAATGTAAGTGTAAATCAGATCGAATAAATCACTGATAATTAACGTCCTCTCTGAGATTCATGCAGTAACAAAACAAGAAAACCATGCAATTAATACCGTTAATCTAACACAAGAACATTACAGGAAAGATTAAAAGACGCAGAAGGAACTCGGCAAACTTATGAACCCCGCCTGTTTACCAAAAACATCGCCTCTTGCTAAAAAACATGTATAAGAGGTCCAGCCTGCCCAGTGACTATATGTTCAACGGCCGCGGTATTCTGACCGTGCAAAGGTAGCGTAA…	Green	Jacques Boubon Leftley farm Laignsburg	-33.228	20.8822	P35
59	BJE3531	CATTAAACCCTTTAATTAGTATAACCATTTCTAAACCCCCAAACAATACTGAGCTGTTCTATAAACTATAGAAGTACTTATGCTAGAACTAGTAATGTGAATATACAATTCTCCTAAATGTAAGTGTAAATCAGATCGAATAAATCACTGATAATTAACGTCCTCTCTGAGATTCATGCAGTAACAAAACAAGAAAACCATGCAATTAATACCGTTAATCTAACACAAGAACATTACAGGAAAGATTAAAAGACGCAGAAGGAACTCGGCAAACTTATGAACCCCGCCTGTTTACCAAAAACATCGCCTCTTGCTAAAAAACATGTATAAGAGGTCCAGCCTGCCCAGTGACTATATGTTCAACGGCCGCGGTATTCTGACCGTGCAAAGGTAGCGTAA…	Green	Jacques Boubon Leftley farm Laignsbury	-33.228	20.8822	P35
122	LS015	CATTTAACCCTTTAATTAGTATAACTAATTCTAAACCCCCAAACAATACTGAGCTATTCTATAAACTATAGAAGCACTTATGCTAGAACTAGTAATGTGAATACACGATTCTCCTAAATGTAAGTGTAAATCAGATCGAATAAATCACTGATAATTAACGTCCTCCCTGAGATCCTTGCAATAACAAAACAAGAAAACCATGCACTTATAACCGTTAATCTAACACAAGAACATTACAGGAAAGATTAAAAGACGCAGAAGGAACTCGGCAAAC-TATGAACCCCGCCTGTTTACCAAAAACATCGCCTCTTGCTAAAAAACATGTATAAGAGGTCCAGCCTGCCCAGTGACTATATGTTCAACGGCCGCGGTATTCTGACCGTGCAAAGGTAGCGTAA…	Blue	Oakhurst Olive farm, Tulbagh	-33.2011	19.1107	P57
129	LS116	CATTTAACCCTTTAATTAGTATAACTAATTCTAAACCCCCAAACAATACTGAGCTATTCTATAAACTATAGAAGCACTTATGCTAGAACTAGTAATGTGAATACACGATTCTCCTAAATGTAAGTGTAAATCAGATCGAATAAATCACTGATAATTAACGTCCTCCCTGAGATCCTTGCAATAACAAAACAAGAAAACCATGCACTTATTACCGTTAATCTAACACAAGAACATTACAGGAAAGATTAAAAGACGCAGAAGGAACTCGGCAAAC-TATGAACCCCGCCTGTTTACCAAAAACATCGCCTCTTGCTAAAAAACATGTATAAGAGGTCCAGCCTGCCCAGTGACTATATGTTCAACGGCCGCGGTATTCTGACCGTGCAAAGGTAGCGTAA…	Blue	Oakhurst Olive farm, Tulbagh	-33.2011	19.1107	P57
106	WC10102	CATAAAACCCTTTAATCAGAATAACCTTTTCTAAACCCTCAATCTATACTGAGCTGTTCTATAAACTATAGAAGCACTTATGCTAGAACTAGTAATGTGAATACACTATTCTCCTAAATGTAAGTGTAAATCAGATCGAATAAATCACTGATAATTAACGGCCTCTCTGAGATCCTTGCACTAACAAAACAAGAAAACCATGCACTTAATACCGTTAATCTAACACAAGAACATTACAGGAAAGATTAAAAGACGCAGAAGGAACTCGGCAAA-CTACGAACCCCGCCTGTTTACCAAAAACATCGCCTCTTGCTAACAAACATGTATAAGAGGTCCAGCCTGCCCAGTGACTATATGTTCAACGGCCGCGGTATTCTGACCGTGCAAAGGTAGCGTAA…	Yellow	Beenbreeklaagte, 2nd Brak river crossing	-33.093	25.7489	P07
225	10XL	CATTTAACCCTTTAATTAGTATAACTAATTCTAAACCCCCAAACAATACTGAGCTATTCTATAAACTATAGAAGCACTTATGCTAGAACTAGTAATGTGAATACACGATTCTCCTAAATGTAAGTGTAAATCAGATCGAATAAATCACTGATAATTAACGTCCTCCCTGAGATCCTTGCAATAACAAAACAAGAAAACCATGCACTTATTACCGTTAATCTAACACAAGAACATTACAGGAAAGATTAAAAGACGCAGAAGGAACTCGGCAAAC-TATGAACCCCGCCTGTTTACCAAAAACATCGCCTCTTGCTAAAAAACATGTATAAGAGGTCCAGCCTGCCCAGTGACTATATGTTCAACGGCCGCGGTATTCTGACCGTGCAAAGGTAGCGTAA…	Blue	Africa house Beaverlac estates lower Ratels, Between Piketberg and Citrusdal	-32.8726	19.0847	P04
180	JMEC001	CATAAAACCCTTTAATCAGAATAACCTTTTCTAAACCCTCAATCTATACTGAGCTGTTCTATAAACTATAGAAGCACTTATGCTAGAACTAGTAATGTGAATACACTATTCTCCTAAATGTAAGTGTAAATCAGATCGAATAAATCACTGATAATTAACGGCCTCTCTGAGATCCTTGCACTAACAAAACAAGAAAACCATGCACTTAATACCGTTAATCTAACACAAGAACATTACAGGAAAGATTAAAAGACGCAGAAGGAACTCGGCAAAC-TACGAACCCCGCCTGTTTACCAAAAACATCGCCTCTTGCTAACAAACATGTATAAGAGGTCCAGCCTGCCCAGTGACTATATGTTCAACGGCCGCGGTATTCTGACCGTGCAAAGGTAGCGTAA…	Yellow	King Williams Town, Eastern Cape	-32.8497	27.2339	P41
181	JMEC002	CATAAAACCCTTTAATCAGAATAACCTTTTCTAAACCCTCAATCTATACTGAGCTGTTCTATAAACTATAGAAGCACTTATGCTAGAACTAGTAATGTGAATACACTATTCTCCTAAATGTAAGTGTAAATCAGATCGAATAAATCACTGATAATTAACGGCCTCTCTGAGATCCTTGCACTAACAAAACAAGAAAACCATGCACTTAATACCGTTAATCTAACACAAGAACATTACAGGAAAGATTAAAAGACGCAGAAGGAACTCGGCAAAC-TACGAACCCCGCCTGTTTACCAAAAACATCGCCTCTTGCTAACAAACATGTATAAGAGGTCCAGCCTGCCCAGTGACTATATGTTCAACGGCCGCGGTATTCTGACCGTGCAAAGGTAGCGTAA…	Yellow	King Williams Town, Eastern Cape	-32.8497	27.2339	P41
182	JMEC003	CATAAAACCCTTTAATCAGAATAACCTTTTCTAAACCCTCAATCTATACTGAGCTGTTCTATAAACTATAGAAGCACTTATGCTAGAACTAGTAATGTGAATACACTATTCTCCTAAATGTAAGTGTAAATCAGATCGAATAAATCACTGATAATTAACGGCCTCTCTGAGATCCTTGCACTAACAAAACAAGAAAACCATGCACTTAATACCGTTAATCTAACACAAGAACATTACAGGAAAGATTAAAAGACGCAGAAGGAACTCGGCAAAC-TACGAACCCCGCCTGTTTACCAAAAACATCGCCTCTTGCTAACAAACATGTATAAGAGGTCCAGCCTGCCCAGTGACTATATGTTCAACGGCCGCGGTATTCTGACCGTGCAAAGGTAGCGTAA…	Yellow	King Williams Town, Eastern Cape	-32.8497	27.2339	P41
183	JMEC005	CATAAAACCCTTTAATCAGAATAACCTTTTCTAAACCCTCAATCTATACTGAGCTGTTCTATAAACTATAGAAGCACTTATGCTAGAACTAGTAATGTGAATACACTATTCTCCTAAATGTAAGTGTAAATCAGATCGAATAAATCACTGATAATTAACGGCCTCTCTGAGATCCTTGCACTAACAAAACAAGAAAACCATGCACTTAATACCGTTAATCTAACACAAGAACATTACAGGAAAGATTAAAAGACGCAGAAGGAACTCGGCAAAC-TACGAACCCCGCCTGTTTACCAAAAACATCGCCTCTTGCTAACAAACATGTATAAGAGGTCCAGCCTGCCCAGTGACTATATGTTCAACGGCCGCGGTATTCTGACCGTGCAAAGGTAGCGTAA…	Yellow	King Williams Town, Eastern Cape	-32.8497	27.2339	P41
184	JMEC006	CATAAAACCCTTTAATCAGAATAACCTTTTCTAAACCCTCAATCTATACTGAGCTGTTCTATAAACTATAGAAGCACTTATGCTAGAACTAGTAATGTGAATACACTATTCTCCTAAATGTAAGTGTAAATCAGATCGAATAAATCACTGATAATTAACGGCCTCTCTGAGATCCTTGCACTAACAAAACAAGAAAACCATGCACTTAATACCGTTAATCTAACACAAGAACATTACAGGAAAGATTAAAAGACGCAGAAGGAACTCGGCAAAC-TACGAACCCCGCCTGTTTACCAAAAACATCGCCTCTTGCTAACAAACATGTATAAGAGGTCCAGCCTGCCCAGTGACTATATGTTCAACGGCCGCGGTATTCTGACCGTGCAAAGGTAGCGTAA…	Yellow	King Williams Town, Eastern Cape	-32.8497	27.2339	P41
185	JMEC007	CATAAAACCCTTTAATCAGAATAACCTTTTCTAAACCCTCAATCTATACTGAGCTGTTCTATAAACTATAGAAGCACTTATGCTAGAACTAGTAATGTGAATACACTATTCTCCTAAATGTAAGTGTAAATCAGATCGAATAAATCACTGATAATTAACGGCCTCTCTGAGATCCTTGCACTAACAAAACAAGAAAACCATGCACTTAATACCGTTAATCTAACACAAGAACATTACAGGAAAGATTAAAAGACGCAGAAGGAACTCGGCAAAC-TACGAACCCCGCCTGTTTACCAAAAACATCGCCTCTTGCTAACAAACATGTATAAGAGGTCCAGCCTGCCCAGTGACTATATGTTCAACGGCCGCGGTATTCTGACCGTGCAAAGGTAGCGTAA…	Yellow	King Williams Town, Eastern Cape	-32.8497	27.2339	P41
186	JMEC009	CATAAAACCCTTTAATCAGAATAACCTTTTCTAAACCCTCAATCTATACTGAGCTGTTCTATAAACTATAGAAGCACTTATGCTAGAACTAGTAATGTGAATACACTATTCTCCTAAATGTAAGTGTAAATCAGATCGAATAAATCACTGATAATTAACGGCCTCTCTGAGATCCTTGCACTAACAAAACAAGAAAACCATGCACTTAATACCGTTAATCTAACACAAGAACATTACAGGAAAGATTAAAAGACGCAGAAGGAACTCGGCAAAC-TACGAACCCCGCCTGTTTACCAAAAACATCGCCTCTTGCTAACAAACATGTATAAGAGGTCCAGCCTGCCCAGTGACTATATGTTCAACGGCCGCGGTATTCTGACCGTGCAAAGGTAGCGTAA…	Yellow	King Williams Town, Eastern Cape	-32.8497	27.2339	P41
187	JMEC010	CATAAAACCCTTTAATCAGAATAACCTTTTCTAAACCCTCAATCTATACTGAGCTGTTCTATAAACTATAGAAGCACTTATGCTAGAACTAGTAATGTGAATACACTATTCTCCTAAATGTAAGTGTAAATCAGATCGAATAAATCACTGATAATTAACGGCCTCTCTGAGATCCTTGCACTAACAAAACAAGAAAACCATGCACTTAATACCGTTAATCTAACACAAGAACATTACAGGAAAGATTAAAAGACGCAGAAGGAACTCGGCAAAC-TACGAACCCCGCCTGTTTACCAAAAACATCGCCTCTTGCTAACAAACATGTATAAGAGGTCCAGCCTGCCCAGTGACTATATGTTCAACGGCCGCGGTATTCTGACCGTGCAAAGGTAGCGTAA…	Yellow	King Williams Town, Eastern Cape	-32.8497	27.2339	P41
188	JMEC011	CATAAAACCCTTTAATCAGAATAACCTTTTCTAAACCCTCAATCTATACTGAGCTGTTCTATAAACTATAGAAGCACTTATGCTAGAACTAGTAATGTGAATACACTATTCTCCTAAATGTAAGTGTAAATCAGATCGAATAAATCACTGATAATTAACGGCCTCTCTGAGATCCTTGCACTAACAAAACAAGAAAACCATGCACTTAATACCGTTAATCTAACACAAGAACATTACAGGAAAGATTAAAAGACGCAGAAGGAACTCGGCAAAC-TACGAACCCCGCCTGTTTACCAAAAACATCGCCTCTTGCTAACAAACATGTATAAGAGGTCCAGCCTGCCCAGTGACTATATGTTCAACGGCCGCGGTATTCTGACCGTGCAAAGGTAGCGTAA…	Yellow	King Williams Town, Eastern Cape	-32.8497	27.2339	P41
189	JMEC015	CATAAAACCCTTTAATCAGAATAACCTTTTCTAAACCCTCAATCTATACTGAGCTGTTCTATAAACTATAGAAGCACTTATGCTAGAACTAGTAATGTGAATACACTATTCTCCTAAATGTAAGTGTAAATCAGATCGAATAAATCACTGATAATTAACGGCCTCTCTGAGATCCTTGCACTAACAAAACAAGAAAACCATGCACTTAATACCGTTAATCTAACACAAGAACATTACAGGAAAGATTAAAAGACGCAGAAGGAACTCGGCAAAC-TACGAACCCCGCCTGTTTACCAAAAACATCGCCTCTTGCTAACAAACATGTATAAGAGGTCCAGCCTGCCCAGTGACTATATGTTCAACGGCCGCGGTATTCTGACCGTGCAAAGGTAGCGTAA…	Yellow	King Williams Town, Eastern Cape	-32.8497	27.2339	P41
190	JMEC016	CATAAAACCCTTTAATCAGAATAACCTTTTCTAAACCCTCAATCTATACTGAGCTGTTCTATAAACTATAGAAGCACTTATGCTAGAACTAGTAATGTGAATACACTATTCTCCTAAATGTAAGTGTAAATCAGATCGAATAAATCACTGATAATTAACGGCCTCTCTGAGATCCTTGCACTAACAAAACAAGAAAACCATGCACTTAATACCGTTAATCTAACACAAGAACATTACAGGAAAGATTAAAAGACGCAGAAGGAACTCGGCAAAC-TACGAACCCCGCCTGTTTACCAAAAACATCGCCTCTTGCTAACAAACATGTATAAGAGGTCCAGCCTGCCCAGTGACTATATGTTCAACGGCCGCGGTATTCTGACCGTGCAAAGGTAGCGTAA…	Yellow	King Williams Town, Eastern Cape	-32.8497	27.2339	P41
191	JMEC017	CATAAAACCCTTTAATCAGAATAACCTTTTCTAAACCCTCAATCTATACTGAGCTGTTCTATAAACTATAGAAGCACTTATGCTAGAACTAGTAATGTGAATACACTATTCTCCTAAATGTAAGTGTAAATCAGATCGAATAAATCACTGATAATTAACGGCCTCTCTGAGATCCTTGCACTAACAAAACAAGAAAACCATGCACTTAATACCGTTAATCTAACACAAGAACATTACAGGAAAGATTAAAAGACGCAGAAGGAACTCGGCAAAC-TACGAACCCCGCCTGTTTACCAAAAACATCGCCTCTTGCTAACAAACATGTATAAGAGGTCCAGCCTGCCCAGTGACTATATGTTCAACGGCCGCGGTATTCTGACCGTGCAAAGGTAGCGTAA…	Yellow	King Williams Town, Eastern Cape	-32.8497	27.2339	P41
192	JMEC018	CATAAAACCCTTTAATCAGAATAACCTTTTCTAAACCCTCAATCTATACTGAGCTGTTCTATAAACTATAGAAGCACTTATGCTAGAACTAGTAATGTGAATACACTATTCTCCTAAATGTAAGTGTAAATCAGATCGAATAAATCACTGATAATTAACGGCCTCTCTGAGATCCTTGCACTAACAAAACAAGAAAACCATGCACTTAATACCGTTAATCTAACACAAGAACATTACAGGAAAGATTAAAAGACGCAGAAGGAACTCGGCAAAC-TACGAACCCCGCCTGTTTACCAAAAACATCGCCTCTTGCTAACAAACATGTATAAGAGGTCCAGCCTGCCCAGTGACTATATGTTCAACGGCCGCGGTATTCTGACCGTGCAAAGGTAGCGTAA…	Yellow	King Williams Town, Eastern Cape	-32.8497	27.2339	P41
193	JMEC019	CATAAAACCCTTTAATCAGAATAACCTTTTCTAAACCCTCAATCTATACTGAGCTGTTCTATAAACTATAGAAGCACTTATGCTAGAACTAGTAATGTGAATACACTATTCTCCTAAATGTAAGTGTAAATCAGATCGAATAAATCACTGATAATTAACGGCCTCTCTGAGATCCTTGCACTAACAAAACAAGAAAACCATGCACTTAATACCGTTAATCTAACACAAGAACATTACAGGAAAGATTAAAAGACGCAGAAGGAACTCGGCAAAC-TACGAACCCCGCCTGTTTACCAAAAACATCGCCTCTTGCTAACAAACATGTATAAGAGGTCCAGCCTGCCCAGTGACTATATGTTCAACGGCCGCGGTATTCTGACCGTGCAAAGGTAGCGTAA…	Yellow	King Williams Town, Eastern Cape	-32.8497	27.2339	P41
152	16	CATT-AAACCCTTTATCAGAATAACCAATTCTAAACCCTTAATCAATACTGAGCTGTTCTATAAACTATAGAAGCACTTATGCTAGAACTAGTAATGTGAATACACCATTCTCCTAAATGTAAGTGTAAATCAGATCGAATAAATCACTGATAATTAACGGCCTCTCTGAGATCCTTGCAGTAACAAAACAAGAAAACCATGCACTTAATACCGTTAATCTAACACAAGAACATTACAGGAAAGATTTAAAGACGCAGAAGGAACTCGGCAAA-CTATGAACCCCGCCTGTTTACCAAAAACATCGCCTCTTGCTAAAAAACATGTATAAGAGGTCCAGCCTGCCCAGTGACTATATGTTCAACGGCCGCGGTATTCTGACCGTGCAAAGGTAGCGTAA…	Brown	Cape Morgan Nature Reserve - pond at office	-32.7006	28.3582	P13
219	2XL	CATTTAACCCTTTAATCAGAATAACCTTTTCTAAACCCTCAATCTATACTGAGCTGTTCTATAAACTATAGAAGCACTTATGCTAGAACTAGTAATGTGAATACACTATTCTCCTAAATGTAAGTGTAAATCAGATCGAATAAATCACTGATAATTAACGGCCTCTCTGAGATCCTTGCACTAACAAAACAAGAAAACCATGCACTTAATACCGTTAATCTAACACAAGAACATTACAGGAAAGATTAAAAGACGCAGAAGGAACTCGGCAAAC-TACGAACCCCGCCTGTTTACCAAAAACATCGCCTCTTGCTAACAAACATGTATAAGAGGTCCAGCCTGCCCAGTGACTATATGTTCAACGGCCGCGGTATTCTGACCGTGCAAAGGTAGCGTAA…	Yellow	Dam at end of Bushbuck trail, Fort Fordyce, FFNR,Fort Beaufort	-32.6714	26.4825	P16
222	5XL	CATTTAACCCTTTTATCAGAATAACCTTTTCTAAACCCTCAATCTATACTGAGCTGTTCTATAAACTATAGAAGCACTTATGCTAGAACTAGTAATGTGAATACACTATTCTCCTAAATGTAAGTGTAAATCAGATCGAATAAATCACTGATAATTAACGGCCTCTCTGAGATCCTTGCACTAACAAAACAAGAAAACCATGCACTTAATACCGTTAATCTAACACAAGAACATTACAGGAAAGATTAAAAGACGCAGAAGGAACTCGGCAAAC-TACGAACCCCGCCTGTTTACCAAAAACATCGCCTCTTGCTAACAAACATGTATAAGAGGTCCAGCCTGCCCAGTGACTATATGTTCAACGGCCGCGGTATTCTGACCGTGCAAAGGTAGCGTAA…	Yellow	Dam at end of Bushbuck trail, Fort Fordyce, FFNR,Fort Beaufort	-32.6714	26.4825	P16
223	6XL	CATTTAACCCTTTAATCAGAATAACCTTTTCTAAACCCTCAATCTATACTGAGCTGTTCTATAAACTATAGAAGCACTTATGCTAGAACTAGTAATGTGAATACACTATTCTCCTAAATGTAAGTGTAAATCAGATCGAATAAATCACTGATAATTAACGGCCTCTCTGAGATCCTTGCACTAACAAAACAAGAAAACCATGCACTTAATACCGTTAATCTAACACAAGAACATTACAGGAAAGATTAAAAGACGCAGAAGGAACTCGGCAAAC-TACGAACCCCGCCTGTTTACCAAAAACATCGCCTCTTGCTAACAAACATGTATAAGAGGTCCAGCCTGCCCAGTGACTATATGTTCAACGGCCGCGGTATTCTGACCGTGCAAAGGTAGCGTAA…	Yellow	Dam at end of Bushbuck trail, Fort Fordyce, FFNR,Fort Beaufort	-32.6714	26.4825	P16
160	WC2748	CATTAAAACCCTTTATCAGAATAACCTTTTCTAAACCCTCAATCTATACTGAGCTGTTCTATAAACTATAGAAGCACTTATGCTAGAACTAGTAATGTGAATACACTATTCTCCTAAATGTAAGTGTAAATCAGATCGAATAAATCACTGATAATTAACGGCCTCTCTGAGATCCTTGCACTAACAAAACAAGAAAACCATGCACTTAATACCGTTAATCTAACACAAGAACATTACAGGAAAGATTAAAAGACGCAGAAGGAACTCGGCAAAC-TACGAACCCCGCCTGTTTACCAAAAACATCGCCTCTTGCTAACAAACATGTATAAGAGGTCCAGCCTGCCCAGTGACTATATGTTCAACGGCCGCGGTATTCTGACCGTGCAAAGGTAGCGTAA…	Yellow	3km from office on Katberg road on left hand side of road oposite small dam	-32.669	26.4799	P02
158	WC10_183	CATTAAAACCCTTTATCAGAATAACCTTTTCTAAACCCTCAATCTATACTGAGCTGTTCTATAAACTATAGAAGCACTTATGCTAGAACTAGTAATGTGAATACACTATTCTCCTAAATGTAAGTGTAAATCAGATCGAATAAATCACTGATAATTAACGGCCTCTCTGAGATCCTTGCACTAACAAAACAAGAAAACCATGCACTTAATACCGTTAATCTAACACAAGAACATTACAGGAAAGATTAAAAGACGCAGAAGGAACTCGGCAAAC-TACGAACCCCGCCTGTTTACCAAAAACATCGCCTCTTGCTAACAAACATGTATAAGAGGTCCAGCCTGCCCAGTGACTATATGTTCAACGGCCGCGGTATTCTGACCGTGCAAAGGTAGCGTAA…	Yellow	Small stream at aols staff quarter Farm Charlton, Somerset east	-32.6588	25.6245	P69
31	BJE3675	CATTTAACCCTTTAATTAGTATAACTAATTCTAAACCCCCAAACAATACTGAGCTATTCTATAAACTATAGAAGCACTTATGCTAGAACTAGTAATGTGAATACACGATTCTCCTAAATGTAAGTGTAAATCAGATCGAATAAATCACTGATAATTAACGTCCTCCCTGAGATCCTTGCAATAACAAAACAAGAAAACCATGCACTTATTACCGTTAATCTAACACAAGAACATTACAGGAAAGATTAAAAGACGCAGAAGGAACTCGGCAAACCTATGAACCCCGCCTGTTTACCAAAAACATCGCCTCTTGCTAAAAAACATGTATAAGAGGTCCAGCCTGCCCAGTGACTATATGTTCAACGGCCGCGGTATTCTGACCGTGCAAAGGTAGCGTAA…	Blue	Piekenierskloof Mountain, Citrusdale	-32.6194	18.9579	P59
43	BJE3676	CATTTAACCCTTTAATTAGTATAACTAATTCTAAACCCCCAAACAATACTGAGCTATTCTATAAACTATAGAAGCACTTATGCTAGAACTAGTAATGTGAATACACGATTCTCCTAAATGTAAGTGTAAATCAGATCGAATAAATCACTGATAATTAACGTCCTCCCTGAGATCCTTGCAATAACAAAACAAGAAAACCATGCACTTATTACCGTTAATCTAACACAAGAACATTACAGGAAAGATTAAAAGACGCAGAAGGAACTCGGCAAACCTATGAACCCCGCCTGTTTACCAAAAACATCGCCTCTTGCTAAAAAACATGTATAAGAGGTCCAGCCTGCCCAGTGACTATATGTTCAACGGCCGCGGTATTCTGACCGTGCAAAGGTAGCGTAA…	Blue	Piekenierskloof Mountain, Citrusdale	-32.6194	18.9579	P59
235	BJE3667	CATTAAACCCTTTAATTAGTATAACTAATTCTAAACCCCCAAACAATACTGAGCTATTCTATAAACTATAGAAGCACTTATGCTAGAACTAGTAATGTGAATACACGATTCTCCTAAATGTAAGTGTAAATCAGATCGAATAAATCACTGATAATTAACGTCCTCCCTGAGATCCTTGCAATAACAAAACAAGAAAACCATGCACTTATTACCGTTAATCTAACACAAGAACATTACAGGAAAGATTAAAAGACGCAGAAGGAACTCGGCAAAC-TATGAACCCCGCCTGTTTACCAAAAACATCGCCTCTTGCTAAAAAACATGTATAAGAGGTCCAGCCTGCCCAGTGACTATATGTTCAACGGCCGCGGTATTCTGACCGTGCAAAGGTAGCGTAA…	Blue	Piekenierskloof Mountain Resort	-32.6194	18.9588	P59
236	BJE3668	CATTAAACCCTTTAATCAGAATAACCTTTTCTAAACCCTCAATCTATACTGAGCTGTTCTATAAACTATAGAAGCACTTATGCTAGAACTAGTAATGTGAATACACTATTCTCCTAAATGTAAGTGTAAATCAGATCGAATAAATCACTGATAATTAACGGCCTCTCTGAGATCCTTGCACTAACAAAACAAGAAAACCATGCACTTAATACCGTTAATCTAACACAAGAACATTACAGGAAAGATTAAAAGACGCAGAAGGAACTCGGCAAAC-TACGAACCCCGCCTGTTTACCAAAAACATCGCCTCTTGCTAACAAACATGTATAAGAGGTCCAGCCTGCCCAGTGACTATATGTTCAACGGCCGCGGTATTCTGACCGTGCAAAGGTAGCGTAA…	Blue	Piekenierskloof Mountain Resort	-32.6194	18.9588	P59
237	BJE3670	CATTAAACCCTTTAATCAGAATAACCTTTTCTAAACCCTCAATCTATACTGAGCTGTTCTATAAACTATAGAAGCACTTATGCTAGAACTAGTAATGTGAATACACTATTCTCCTAAATGTAAGTGTAAATCAGATCGAATAAATCACTGATAATTAACGGCCTCTCTGAGATCCTTGCACTAACAAAACAAGAAAACCATGCACTTAATACCGTTAATCTAACACAAGAACATTACAGGAAAGATTAAAAGACGCAGAAGGAACTCGGCAAAC-TACGAACCCCGCCTGTTTACCAAAAACATCGCCTCTTGCTAACAAACATGTATAAGAGGTCCAGCCTGCCCAGTGACTATATGTTCAACGGCCGCGGTATTCTGACCGTGCAAAGGTAGCGTAA…	Blue	Piekenierskloof Mountain Resort	-32.6194	18.9588	P59
239	BJE3671	CATTAAACCCTTTAATTAGTATAACTAATTCTAAACCCCCAAACAATACTGAGCTATTCTATAAACTATAGAAGCACTTATGCTAGAACTAGTAATGTGAATACACGATTCTCCTAAATGTAAGTGTAAATCAGATCGAATAAATCACTGATAATTAACGTCCTCCCTGAGATCCTTGCAATAACAAAACAAGAAAACCATGCACTTATAACCGTTAATCTAACACAAGAACATTACAGGAAAGATTAAAAGACGCAGAAGGAACTCGGCAAAC-TATGAACCCCGCCTGTTTACCAAAAACATCGCCTCTTGCTAAAAAACATGTATAAGAGGTCCAGCCTGCCCAGTGACTATATGTTCAACGGCCGCGGTATTCTGACCGTGCAAAGGTAGCGTAA…	Blue	Piekenierskloof Mountain Resort	-32.6194	18.9588	P59
108	WC-2670	CATAAAACCCTTTAATCAGAATAACCTTTTCTAAACCCTCAATCTATACTGAGCTGTTCTATAAACTATAGAAGCACTTATGCTAGAACTAGTAATGTGAATACACTATTCTCCTAAATGTAAGTGTAAATCAGATCGAATAAATCACTGATAATTAACGGCCTCTCTGAGATCCTTGCACTAACAAAACAAGAAAACCATGCACTTAATACCGTTAATCTAACACAAGAACATTACAGGAAAGATTAAAAGACGCAGAAGGAACTCGGCAAA-CTACGAACCCCGCCTGTTTACCAAAAACATCGCCTCTTGCTAACAAACATGTATAAGAGGTCCAGCCTGCCCAGTGACTATATGTTCAACGGCCGCGGTATTCTGACCGTGCAAAGGTAGCGTAA…	Yellow	Travisscock wetland amall dam, Reigate Farm, Catchart	-32.5702	27.1833	P82
215	WC_8	CATAAAACCCTTTAATCAGAATAACCTTTTCTAAACCCTCAATCTATACTGAGCTGTTCTATAAACTATAGAAGCACTTATGCTAGAACTAGTAATGTGAATACACTATTCTCCTAAATGTAAGTGTAGATCAGATCGAATAAATCACTGATAATTAACGGCCTCTCTGAGATCCTTGCACTAACAAAACAAGAAAACCATGCACTTAATACCGTTAATCTAACACAAGAACATTACAGGAAAGATTAAAAGACGCAGAAGGAACTCGGCAAAC-TACGAACCCCGCCTGTTTACCAAAAACATCGCCTCTTGCTAACAAACATGTATAAGAGGTCCAGCCTGCCCAGTGACTATATGTTCAACGGCCGCGGTATTCTGACCGTGCAAAGGTAGCGTAA…	Yellow	Travisscock wetland amall dam, Reigate Farm, Catchart	-32.5702	27.1833	P82
107	WC10173	CATAAAACCCTTTAATCAGAATAACCTTTTCTAAACCCTCAATCTATACTGAGCTGTTCTATAAACTATAGAAGCACTTATGCTAGAACTAGTAATGTGAATACACTATTCTCCTAAATGTAAGTGTAAATCAGATCGAATAAATCACTGATAATTAACGGCCTCTCTGAGATCCTTGCACTAACAAAACAAGAAAACCATGCACTTAATACCGTTAATCTAACACAAGAACATTACAGGAAAGATTAAAAGACGCAGAAGGAACTCGGCAAA-CTACGAACCCCGCCTGTTTACCAAAAACATCGCCTCTTGCTAACAAACATGTATAAGAGGTCCAGCCTGCCCAGTGACTATATGTTCAACGGCCGCGGTATTCTGACCGTGCAAAGGTAGCGTAA…	Yellow	Near Kaalhoek to Farm Thornhill	-32.57	26.4151	P53
214	WC_7	CATAAAACCCTTTAATCAGAATAACCTTTTCTAAACCCTCAATCTATACTGAGCTGTTCTATAAACTATAGAAGCACTTATGCTAGAACTAGTAATGTGAATACACTATTCTCCTAAATGTAAGTGTAAATCAGATCGAATAAATCACTGATAATTAACGGCCTCTCTGAGATCCTTGCACTAACAAAACAAGAAAACCATGCACTTAATACCGTTAATCTAACACAAGAACATTACAGGAAAGATTAAAAGACGCAGAAGGAACTCGGCAAAC-TACGAACCCCGCCTGTTTACCAAAAACATCGCCTCTTGCTAACAAACATGTATAAGAGGTCCAGCCTGCCCAGTGACTATATGTTCAACGGCCGCGGTATTCTGACCGTGCAAAGGTAGCGTAA…	Yellow	Near Kaalhoek to Farm Thornhill	-32.5699	26.4151	P54
110	WCDNA793	CATAAAACCCTTTAATCAGAATAACCAATTCTAAACCCTCAATCAATACTGAGCTGTTCTATAAACTATAGAAGCACTTATGCTAGAACTAGTAATGTGAATACACCATTCTCCTAAATGTAAGTGTAAATCAGATCGAATAAATCACTGATAATTAACGGCCTCTCTGAGATCCTTGCAGTAACAAAACAAGAAAACCATGCACTTAATACCGTTAATCTAACACAAGAACATTACAGGAAAGATTTAAAGACGCAGAAGGAACTCGGCAAA-CTATGAACCCCGCCTGTTTACCAAAAACATCGCCTCTTGCTAAAAAACACGTATAAGAGGTCCAGCCTGCCCAGTGACTATATGTTCAACGGCCGCGGTATTCTGACCGTGCAAAGGTAGCGTAA…	Brown	Manubi Forest, Butterworth	-32.473	28.5973	P47
163	WCDNA_995	CATTAAAACCCTTTATCAGAATAACCTTTTCTAAACCCTCAATCAATACTGAGCTGTTCTATAAACTATAGAAGCACTTATGCTAGAACTAGTAATGTGAATACACTATTCTCCTAAATGTAGGTGTAAATCAGATCGAATAAATCACTGATAATTAACGGCCTCTCTGAGATCCTTGCACTAACAAAACAAGAAAACCATGCACTTAATACCGTTAATCTAACACAAGAACATTACAGGAAAGATTAAAAGACGCAGAAGGAACTCGGCAAAC-TACGAACCCCGCCTGTTTACCAAAAACATCGCCTCTTGCTAACAAACATGTATAAGAGGTCCAGCCTGCCCAGTGACTATATGTTCAACGGCCGCGGTATTCTGACCGTGCAAAGGTAGCGTAA…	Yellow	Manubi Forest, Butterworth	-32.4727	28.5973	P48
201	wC1001	CATAAAACCCTTTAATCAGAATAACCTTTTCTAAACCCTCAATCTATACTGAGCTGTTCTATAAACTATAGAAGCACTTATGCTAGAACTAGTAATGTGAATACACTATTCTCCTAAATGTGAGTGTAAATCAGATCGAATAAATCACTGATAATTAACGGCCTCTCTGAGATCCTTGCACTAACAAAACAAGAAAACCATGCACTTAATACCGTTAATCTAACACAAGAACATTACAGGAAAGATTAAAAGACGCAGAAGGAACTCGGCAAAC-TACGAACCCCGCCTGTTTACCAAAAACATCGCCTCTTGCTAACAAACATGTATAAGAGGTCCAGCCTGCCCAGTGACTATATGTTCAACGGCCGCGGTATTCTGACCGTGCAAAGGTAGCGTAA…	Yellow	Wetland, 400m northwest of office near trap MA 01/13, Manubi Forest	-32.441	28.6045	P88
102	WC10115	CATAAAACCCTTAAATCAGAATAACCAATTCTAAACCCTTAATCAATACTGAGCTGTTCTATAAACTATAGAAGCACTTATGCTAGAACTAGTAATGTGAATACACCATTCTCCTAAATGTAAGTGTAAATCAGATCGAATAAATCACTGATAATTAACGGCCTCTCTGAGATCCTTGCAGTAACAAAACAAGAAAACCATGCACTTAATACCGTTAATCTAACACAAGAACATTACAGGAAAGATTTAAAGACGCAGAAGGAACTCGGCAAA-CTATGAACCCCGCCTGTTTACCAAAAACATCGCCTCTTGCTAAAAAACATGTATAAGAGGTCCAGCCTGCCCAGTGACTATATGTTCAACGGCCGCGGTATTCTGACCGTGCAAAGGTAGCGTAA…	Brown	Top of Katberg at Junction to Tarkastad	-32.424	26.6599	P81
50	BJE3534	CATTAAACCCTTTAATTAGTATAACCATTTCTAAACCCCCAAACAATACTGAGCTGTTCTATAAACTATAGAAGTACTTATGCTAGAACTAGTAATGTGAATATACAATTCTCCTAAATGTAAGTGTAAATCAGATCGAATAAATCACTGATAATTAACGTCCTCTCTGAGATTCATGCAGTAACAAAACAAGAAAACCATGCAATTAATACCGTTAATCTAACACAAGAACATTACAGGAAAGATTAAAAGACGCAGAAGGAACTCGGCAAACTTATGAACCCCGCCTGTTTACCAAAAACATCGCCTCTTGCTAAAAAACATGTATAAGAGGTCCAGCCTGCCCAGTGACTATATGTTCAACGGCCGCGGTATTCTGACCGTGCAAAGGTAGCGTAA…	Green	KoTara Dam Lemoenfontein Game Lodge, Beaufort West	-32.35	22.6242	P42
51	BJE3535	CATTAAACCCTTTAATTAGTATAACCATTTCTAAACCCCCAAACAATACTGAGCTGTTCTATAAACTATAGAAGTACTTATGCTAGAACTAGTAATGTGAATATACAATTCTCCTAAATGTAAGTGTAAATCAGATCGAATAAATCACTGATAATTAACGTCCTCTCTGAGATTCATGCAGTAACAAAACAAGAAAACCATGCAATTAATACCGTTAATCTAACACAAGAACATTACAGGAAAGATTAAAAGACGCAGAAGGAACTCGGCAAACTTATGAACCCCGCCTGTTTACCAAAAACATCGCCTCTTGCTAAAAAACATGTATAAGAGGTCCAGCCTGCCCAGTGACTATATGTTCAACGGCCGCGGTATTCTGACCGTGCAAAGGTAGCGTAA…	Green	KoTara Dam Lemoenfontein Game Lodge, Beaufort West	-32.35	22.6242	P42
52	BJE3537	CATTAAACCCTTTAATTAGTATAACCATTTCTAAACCCCCAAACAATACTGAGCTGTTCTATAAACTATAGAAGTACTTATGCTAGAACTAGTAATGTGAATATACAATTCTCCTAAATGTAAGTGTAAATCAGATCGAATAAATCACTGATAATTAACGTCCTCTCTGAGATTCATGCAGTAACAAAACAAGAAAACCATGCAATTAATACCGTTAATCTAACACAAGAACATTACAGGAAAGATTAAAAGACGCAGAAGGAACTCGGCAAACTTATGAACCCCGCCTGTTTACCAAAAACATCGCCTCTTGCTAAAAAACATGTATAAGAGGTCCAGCCTGCCCAGTGACTATATGTTCAACGGCCGCGGTATTCTGACCGTGCAAAGGTAGCGTAA…	Green	KoTara Dam Lemoenfontein Game Lodge, Beaufort West	-32.35	22.6242	P42
53	BJE3538	CATTAAACCCTTTAATTAGTATAACCATTTCTAAACCCCCAAACAATACTGAGCTGTTCTATAAACTATAGAAGTACTTATGCTAGAACTAGTAATGTGAATATACAATTCTCCTAAATGTAAGTGTAAATCAGATCGAATAAATCACTGATAATTAACGTCCTCTCTGAGATTCATGCAGTAACAAAACAAGAAAACCATGCAATTAATACCGTTAATCTAACACAAGAACATTACAGGAAAGATTAAAAGACGCAGAAGGAACTCGGCAAACTTATGAACCCCGCCTGTTTACCAAAAACATCGCCTCTTGCTAAAAAACATGTATAAGAGGTCCAGCCTGCCCAGTGACTATATGTTCAACGGCCGCGGTATTCTGACCGTGCAAAGGTAGCGTAA…	Green	KoTara Dam Lemoenfontein Game Lodge, Beaufort West	-32.35	22.6242	P42
54	BJE3539	CATTAAACCCTTTAATTAGTATAACCATTTCTAAACCCCCAAACAATACTGAGCTGTTCTATAAACTATAGAAGTACTTATGCTAGAACTAGTAATGTGAATATACAATTCTCCTAAATGTAAGTGTAAATCAGATCGAATAAATCACTGATAATTAACGTCCTCTCTGAGATTCATGCAGTAACAAAACAAGAAAACCATGCAATTAATACCGTTAATCTAACACAAGAACATTACAGGAAAGATTAAAAGACGCAGAAGGAACTCGGCAAACTTATGAACCCCGCCTGTTTACCAAAAACATCGCCTCTTGCTAAAAAACATGTATAAGAGGTCCAGCCTGCCCAGTGACTATATGTTCAACGGCCGCGGTATTCTGACCGTGCAAAGGTAGCGTAA…	Green	KoTara Dam Lemoenfontein Game Lodge, Beaufort West	-32.35	22.6242	P42
55	BJE3540	CATTAAACCCTTTAATTAGTATAACCATTTCTAAACCCCCAAACAATACTGAGCTGTTCTATAAACTATAGAAGTACTTATGCTAGAACTAGTAATGTGAATATACAATTCTCCTAAATGTAAGTGTAAATCAGATCGAATAAATCACTGATAATTAACGTCCTCTCTGAGATTCATGCAGTAACAAAACAAGAAAACCATGCAATTAATACCGTTAATCTAACACAAGAACATTACAGGAAAGATTAAAAGACGCAGAAGGAACTCGGCAAACTTATGAACCCCGCCTGTTTACCAAAAACATCGCCTCTTGCTAAAAAACATGTATAAGAGGTCCAGCCTGCCCAGTGACTATATGTTCAACGGCCGCGGTATTCTGACCGTGCAAAGGTAGCGTAA…	Green	KoTara Dam Lemoenfontein Game Lodge, Beaufort West	-32.35	22.6242	P42
56	BJE3541	CATTAAACCCTTTAATTAGTATAACCATTTCTAAACCCCCAAACAATACTGAGCTGTTCTATAAACTATAGAAGTACTTATGCTAGAACTAGTAATGTGAATATACAATTCTCCTAAATGTAAGTGTAAATCAGATCGAATAAATCACTGATAATTAACGTCCTCTCTGAGATTCATGCAGTAACAAAACAAGAAAACCATGCAATTAATACCGTTAATCTAACACAAGAACATTACAGGAAAGATTAAAAGACGCAGAAGGAACTCGGCAAACTTATGAACCCCGCCTGTTTACCAAAAACATCGCCTCTTGCTAAAAAACATGTATAAGAGGTCCAGCCTGCCCAGTGACTATATGTTCAACGGCCGCGGTATTCTGACCGTGCAAAGGTAGCGTAA…	Green	KoTara Dam Lemoenfontein Game Lodge, Beaufort West	-32.35	22.6242	P42
57	BJE3542	CATTAAACCCTTTAATTAGTATAACCATTTCTAAACCCCCAAACAATACTGAGCTGTTCTATAAACTATAGAAGTACTTATGCTAGAACTAGTAATGTGAATATACAATTCTCCTAAATGTAAGTGTAAATCAGATCGAATAAATCACTGATAATTAACGTCCTCTCTGAGATTCATGCAGTAACAAAACAAGAAAACCATGCAATTAATACCGTTAATCTAACACAAGAACATTACAGGAAAGATTAAAAGACGCAGAAGGAACTCGGCAAACTTATGAACCCCGCCTGTTTACCAAAAACATCGCCTCTTGCTAAAAAACATGTATAAGAGGTCCAGCCTGCCCAGTGACTATATGTTCAACGGCCGCGGTATTCTGACCGTGCAAAGGTAGCGTAA…	Green	KoTara Dam Lemoenfontein Game Lodge, Beaufort West	-32.35	22.6242	P42
58	BJE3536	CATTAAACCCTTTAATTAGTATAACCATTTCTAAACCCCCAAACAATACTGAGCTGTTCTATAAACTATAGAAGTACTTATGCTAGAACTAGTAATGTGAATATACAATTCTCCTAAATGTAAGTGTAAATCAGATCGAATAAATCACTGATAATTAACGTCCTCTCTGAAATTCATGCAGTAACAAAACAAGAAAACCATGCAATTAATACCGTTAATCTAACACAAGAACATTACAGGAAAGATTAAAAGACGCAGAAGGAACTCGGCAAACTTATGAACCCCGCCTGTTTACCAAAAACATCGCCTCTTGCTAAAAAACATGTATAAGAGGTCCAGCCTGCCCAGTGACTATATGTTCAACGGCCGCGGTATTCTGACCGTGCAAAGGTAGCGTAA…	Green	KoTara Dam Lemoenfontein Game Lodge, Beaufort West	-32.35	22.6242	P42
60	BJE3543	CATTAAACCCTTTAATTAGTATAACCATTTCTAAACCCCCAAACAATACTGAGCTGTTCTATAAACTATAGAAGTACTTATGCTAGAACTAGTAATGTGAATATACAATTCTCCTAAATGTAAGTGTAAATCAGATCGAATAAATCACTGATAATTAACGTCCTCTCTGAGATTCATGCAGTAACAAAACAAGAAAACCATGCAATTAATACCGTTAATCTAACACAAGAACATTACAGGAAAGATTAAAAGACGCAGAAGGAACTCGGCAAACTTATGAACCCCGCCTGTTTACCAAAAACATCGCCTCTTGCTAAAAAACATGTATAAGAGGTCCAGCCTGCCCAGTGACTATATGTTCAACGGCCGCGGTATTCTGACCGTGCAAAGGTAGCGTAA…	Green	KoTara Dam Lemoenfontein Game Lodge, Beaufort West	-32.35	22.6242	P42
61	BJE3545	CATTAAACCCTTTAATTAGTATAACCATTTCTAAACCCCCAAACAATACTGAGCTGTTCTATAAACTATAGAAGTACTTATGCTAGAACTAGTAATGTGAATATACAATTCTCCTAAATGTAAGTGTAAATCAGATCGAATAAATCACTGATAATTAACGTCCTCTCTGAGATTCATGCAGTAACAAAACAAGAAAACCATGCAATTAATACCGTTAATCTAACACAAGAACATTACAGGAAAGATTAAAAGACGCAGAAGGAACTCGGCAAACTTATGAACCCCGCCTGTTTACCAAAAACATCGCCTCTTGCTAAAAAACATGTATAAGAGGTCCAGCCTGCCCAGTGACTATATGTTCAACGGCCGCGGTATTCTGACCGTGCAAAGGTAGCGTAA…	Green	KoTara Dam Lemoenfontein Game Lodge, Beaufort West	-32.35	22.6242	P42
62	BJE3546	CATTAAACCCTTTAATTAGTATAACCATTTCTAAACCCCCAAACAATACTGAGCTGTTCTATAAACTATAGAAGTACTTATGCTAGAACTAGTAATGTGAATATACAATTCTCCTAAATGTAAGTGTAAATCAGATCGAATAAATCACTGATAATTAACGTCCTCTCTGAGATTCATGCAGTAACAAAACAAGAAAACCATGCAATTAATACCGTTAATCTAACACAAGAACATTACAGGAAAGATTAAAAGACGCAGAAGGAACTCGGCAAACTTATGAACCCCGCCTGTTTACCAAAAACATCGCCTCTTGCTAAAAAACATGTATAAGAGGTCCAGCCTGCCCAGTGACTATATGTTCAACGGCCGCGGTATTCTGACCGTGCAAAGGTAGCGTAA…	Green	KoTara Dam Lemoenfontein Game Lodge, Beaufort West	-32.35	22.6242	P42
200	wC489	CATAAAACCCTTTAATCAGAATAACCTTTTCTAAACCCTTAATCTATACTGAGCTGTTCTATAAACTATAGAAGCACTTATGCTAGAACTAGTAATGTGAATACACTATTCTCCTAAATGTAAGTGTAAATCAGATCGAATAAATCACTGATAATTAACGGCCTCTCTGAGATCCTTGCACTAACAAAACAAGAAAACCGTGCACTTAATACCGTTAATCTAACACAAGAACATTACAGGAAAGATTAAAAGACGCAGAAGGAACTCGGCAAAC-TACGAACCCCGCCTGTTTACCAAAAACATCGCCTCTTGCTAACAAACATGTATAAGAGGTCCAGCCTGCCCAGTGACTATATGTTCAACGGCCGCGGTATTCTGACCGTGCAAAGGTAGCGTAA…	Yellow	Small stream 300m West of reserve office	-32.3134	28.8256	P68
104	WCDNA196	CATAAAACCCTTTAATCAGAATAACCTTTTCTAAACCCTCAATCTATACTGAGCTGTTCTATAAACTATAGAAGCACTTATGCTAGAACTAGTAATGTGAATACACTATTCTCCTAAATGTAAGTGTAAATCAGATCGAATAAATCACTGATAATTAACGGCCTCTCTGAGATCCTTGCACTAACAAAACAAGAAAACCATGCACTTAATACCGTTAATCTAACACAAGAACATTACAGGAAAGATTAAAAGACGCAGAAGGAACTCGGCAAA-CTACGAACCCCGCCTGTTTACCAAAAACATCGCCTCTTGCTAACAAACATGTATAAGAGGTCCAGCCTGCCCAGTGACTATATGTTCAACGGCCGCGGTATTCTGACCGTGCAAAGGTAGCGTAA…	Yellow	Asante Sanna	-32.3106	24.9681	P05
159	WC2689	CATTAAAACCCTTTATCAGAATAACCTTTTCTAAACCCTTAATCTATACTGAGCTGTTCTATAAACTATAGAAGCACTTATGCTAGAACTAGTAATGTGAATACACTATTCTCCTAAATGTAAGTGTAAATCAGATCGAATAAATCACTGATAATTAACGGCCTCTCTGAGATCCTTGCACTAACAAAACAAGAAAACCATGCACTTAATACCGTTAATCTAACACAAGAACATTACAGGAAAGATTAAAAGACGCAGAAGGAACTCGGCAAAC-TACGAACCCCGCCTGTTTACCAAAAACATCGCCTCTTGCTAACAAACATGTATAAGAGGTCCAGCCTGCCCAGTGACTATATGTTCAACGGCCGCGGTATTCTGACCGTGCAAAGGTAGCGTAA…	Yellow	Kei River on Henderson rd, Keilands, Catchart	-32.1875	27.4997	P39
103	WC2636	CATAAAACCCTTAAATCAGAATAACCAATTCTAAACCCTTAATCAATACTGAGCTGTTCTATAAACTATAGAAGCACTTATGCTAGAACTAGTAATGTGAATACACCATTCTCCTAA-TGTAAGTGTAAATCAGATCGAATAAATCACTGATAATTAACGGCCTCTCTGAGATCCTTGCAGTAACAAAACAAGAAAACCATGCACTTAATACCGTTAATCTAACACAAGAACATTACAGGAAAGATTTAAAGACGCAGAAGGAACTCGGCAAA-CTATGAACCCCGCCTGTTTACCAAAAACATCGCCTCTTGCTAAAAAACATGTATAAGAGGTCCAGCCTGCCCAGTGACTATATGTTCAACGGCCGCGGTATTCTGACCGTGCAAAGGTAGCGTAA…	Brown	Roadside ditch near TS05, Tsolwana NR, Tarkastad	-32.142	26.4729	P65
105	WC3464	CATAAAACCCTTTAATCAGAATAACCTTTTCTAAACCCTCAATCTATACTGAGCTGTTCTATAAACTATAGAAGCACTTATGCTAGAACTAGTAATGTGAATACACTATTCTCCTAAATGTAAGTGTAAATCAGATCGAATAAATCACTGATAATTAACGGCCTCTCTGAGATCCTTGCACTAACAAAACAAGAAAACCATGCACTTAATACCGTTAATCTAACACAAGAACATTACAGGAAAGATTAAAAGACGCAGAAGGAACTCGGCAAA-CTACGAACCCCGCCTGTTTACCAAAAACATCGCCTCTTGCTAACAAACATGTATAAGAGGTCCAGCCTGCCCAGTGACTATATGTTCAACGGCCGCGGTATTCTGACCGTGCAAAGGTAGCGTAA…	Yellow	Between road and river, below dam wall. About 100 meters before cable gate, Commando Drift NR	-32.11	26.0351	P10
98	BJE3654	CATAAAACCCTTTAATCAGAATAMCCTTTTCTAAACCCTCAATCTATACTGAGCTGTTCTATAAACTATAGAAGCACTTATGCTAGAACTAGTAATGTGAATACACTATTCTCCTAAATGTAAGTGTAAATCAGATCGAATAAATCACTGATAATTAACGGCCTCTCTGAGATCCTTGCACTAACAAAACAAGAAAACCATGCACTTAATACCGTTAATCTAACACAAGAACATTACAGGAAAGATTAAAAGACGCAGAAGGAACTCGGCAAAC-TACGAACCCCGCCTGTTTACCAAAAACATCGCCTCTTGCTAACAAACATGTATAAGAGGTCCAGCCTGCCCAGTGACTATATGTTCAACGGCCGCGGTATTCTGACCGTGCAAAGGTAGCGTAA…	Yellow	John Hanan Farm Three Sisters Guest Farm	-31.896	23.0954	P36
99	BJE3655	CATAAAACCCTTTAATCAGAATAACCTTTTCTAAACCCTCNATCTATANTGAGCTGTTCTATAAACTATAGAAGCACTTATGCTAGAACTAGTAATGTGAATACACTATTCTCCTAAATGTAAGTGTAAATCAGATCGAATAAATCACTGATAATTAACGGCCTCTCTGAGATCCTTGCACTAACAAAACAAGAAAACCATGCACTTAATACCGTTAATCTAACACAAGAACATTACAGGAAAGATTAAAAGACGCAGAAGGAACTCGGCAAACCTACGAACCCCGCCTGTTTACCAAAAACATCGCCTCTTGCTAACAAACATGTATAAGAGGTCCAGCCTGCCCAGTGACTATATGTTCAACGGCCGCGGTATTCTGACCGTGCAAAGGTAGCGTAA…	Yellow	John Hanan Farm Three Sisters Guest Farm	-31.896	23.0954	P36
100	BJE3656	CATAAAACCCTTTAATCAGAATAACCTTTTCTAAACCCTCAATCTATACTGAGCTGTTCTATAAACTATAGAAGCACTTATGCTAGAACTAGTAATGTGAATACACTATTCTCCTAAATGTAAGTGTAAATCAGATCGAATAAATCACTGATAATTAACGGCCTCTCTGAGATCCTTGCACTAACAAAACAAGAAAACCATGCACTTAATACCGTTAATCTAACACAAGAACATTACAGGAAAGATTAAAAGACGCAGAAGGAACTCGGCAAACCTACGAACCCCGCCTGTTTACCAAAAACATCGCCTCTTGCTAACAAACATGTATAAGAGGTCCAGCCTGCCCAGTGACTATATGTTCAACGGCCGCGGTATTCTGACCGTGCAAAGGTAGCGTAA…	Yellow	John Hanan Farm Three Sisters Guest Farm	-31.896	23.0954	P36
101	BJE3658	CATAAAACCCTTTAATCAGAATAACCTTTTCTAAACCCTCMATCTATACTGAGCTGTTCTATAAACTATAGAAGCACTTATGCTAGAACTAGTAATGTGAATACACTATTCTCCTAAATGTAAGTGTAAATCAGATCGAATAAATCACTGATAATTAACGGCCTCTCTGAGATCCTTGCACTAACAAAACAAGAAAACCATGCACTTAATACCGTTAATCTAACACAAGAACATTACAGGAAAGATTAAAAGACGCAGAAGGAACTCGGCAAACCTACGAACCCCGCCTGTTTACCAAAAACATCGCCTCTTGCTAACAAACATGTATAAGAGGTCCAGCCTGCCCAGTGACTATATGTTCAACGGCCGCGGTATTCTGACCGTGCAAAGGTAGCGTAA…	Yellow	John Hanan Farm Three Sisters Guest Farm	-31.896	23.0954	P36
234	BJE3659	CATTAAACCCTTTAATTAGTATAACTAATTCTAAACCCCCAAACAATACTGAGCTATTCTATAAACTATAGAAGCACTTATGCTAGAACTAGTAATGTGAATACACGATTCTCCTAAATGTAAGTGTAAATCAGATCGAATAAATCACTGATAATTAACGTCCTCCCTGAGATCCTTGCAATAACAAAACAAGAAAACCATGCACTTATTACCGTTAATCTAACACAAGAACATTACAGGAAAGATTAAAAGACGCAGAAGGAACTCGGCAAAC-TATGAACCCCGCCTGTTTACCAAAAACATCGCCTCTTGCTAAAAAACATGTATAAGAGGTCCAGCCTGCCCAGTGACTATATGTTCAACGGCCGCGGTATTCTGACCGTGCAAAGGTAGCGTAA…	Blue	John Hanan Farm, Three Sisters Guest Farm	-31.895	23.0954	P36
238	BJE3663	CATTAAACCCTTTAATTAGTATAACTAATTCTAAACCCCCAAACAATACTGAGCTATTCTATAAACTATAGAAGCACTTATGCTAGAACTAGTAATGTGAATACACGATTCTCCTAAATGTAAGTGTAAATCAGATCGAATAAATCACTGATAATTAACGTCCTCCCTGAGATCCTTGCAATAACAAAACAAGAAAACCATGCACTTATAACCGTTAATCTAACACAAGAACATTACAGGAAAGATTAAAAGACGCAGAAGGAACTCGGCAAAC-TATGAACCCCGCCTGTTTACCAAAAACATCGCCTCTTGCTAAAAAACATGTATAAGAGGTCCAGCCTGCCCAGTGACTATATGTTCAACGGCCGCGGTATTCTGACCGTGCAAAGGTAGCGTAA…	Blue	John Hanan Farm, Three Sisters Guest Farm	-31.895	23.0954	P36
233	BJE3662	CATTAAACCCTTTAATTAGTATAACCATTTCTAAACCCCCAAACAATACTGAGCTGTTCTATAAACTATAGAAGCACTTATGCTAGAACTAGTAATGTGAATATACAATTCTCCTAAATGTAAGTGTAAATCAGATCGAATAAATCACTGATAATTAACGTCCTCTCTGAGATTCATGCAGTAACAAAACAAGAAAACCATGCAATTAATACCGTTAATCTAACACAAGAACATTACAGGAAAGATTAAAAGACGCAGAAGGAACTCGGCAAAT-TATGAACCCCGCCTGTTTACCAAAAACATCGCCTCTTGCTAAAAAACATGTATAAGAGGTCCAGCCTGCCCAGTGACTATATGTTCAACGGCCGCGGTATTCTGACCGTGCAAAGGTAGCGTAA…	Green	John Hanan Farm, Three Sisters Guest Farm	-31.894	23.0954	P36
109	WCDNA355	CATAAAACCCTTAAATCAGAATAACCAATTCTAAACCCTCAATCAATACTGAGCTGTTCTATAAACTATAGAAGCACTTATGCTAGAACTAGTAATGTGAATACACCATTCTCCTAAATGTAAGTGTAAATCAGATCGAATAAATCACTGATAATTAACGGCCTCTCTGAGATCCTTGCAGTAACAAAACAAGAAAACCATGCACTTAATACCGTTAATCTAACACAAGAACATTACAGGAAAGATTTAAAGACGCAGAAGGAACTCGGCAAA-CTATGAACCCCGCCTGTTTACCAAAAACATCGCCTCTTGCTAAAAAACACGTATAAGAGGTCCAGCCTGCCCAGTGACTATATGTTCAACGGCCGCGGTATTCTGACCGTGCAAAGGTAGCGTAA…	Brown	small pool next to road (west) 700m from back gate leading to staff quarters	-31.8179	29.3006	P67
85	BJE3573	CATAAAACCCTTTAATCAGAATAACCTTTTCTAAACCCTCAATCTATACTGAGCTGTTCTATAAACTATAGAAGCACTTATGCTAGAACTAGTAATGTGAATACACTATTCTCCTAAATGTAAGTGTAAATCAGATCGAATAAATCACTGATAATTAACGGCCTCTCTGAGATCCTTGCACTAACAAAACAAGAAAACCATGCACTTAATACCGTTAATCTAACACAAGAACATTACAGGAAAGATTAAAAGACGCAGAAGGAACTCGGCAAACCTACGAACCCCGCCTGTTTACCAAAAACATCGCCTCTTGCTAACAAACATGTATAAGAGGTCCAGCCTGCCCAGTGACTATATGTTCAACGGCCGCGGTATTCTGACCGTGCAAAGGTAGCGTAA…	Yellow	Property of Hennie and Nicolen Van Heerden, Jas Fontein Farm Victoria West jasfontein@gmail.com	-31.752	23.2411	P63
86	BJE3574	CATAAAACCCTTTAATCAGAATAACCTTTTCTAAACCCTCAATCTATACTGAGCTGTTCTATAAACTATAGAAGCACTTATGCTAGAACTAGTAATGTGAATACACTATTCTCCTAAATGTAAGTGTAAATCAGATCGAATAAATCACTGATAATTAACGGCCTCTCTGAGATCCTTGCACTAACAAAACAAGAAAACCATGCACTTAATACCGTTAATCTAACACAAGAACATTACAGGAAAGATTAAAAGACGCAGAAGGAACTCGGCAAACCTACGAACCCCGCCTGTTTACCAAAAACATCGCCTCTTGCTAACAAACATGTATAAGAGGTCCAGCCTGCCCAGTGACTATATGTTCAACGGCCGCGGTATTCTGACCGTGCAAAGGTAGCGTAA…	Yellow	Property of Hennie and Nicolen Van Heerden, Jas Fontein Farm Victoria West jasfontein@gmail.com	-31.752	23.2411	P63
229	Vred4	CATAAAACCCTTTAATCAGAATAACCTTTTCTAAACCCTCAATCTATACTGAGCTGTTCTATAAACTATAGAAGCACTTATGCTAGAACTAGTAATGTGAATACACTATTCTCCTAAATGTAAGTGTAAATCAGATCGAATAAATCACTGATAATTAACGGCCTCTCTGAGATCCTTGCACTAACAAAACAAGAAAACCATGCACTTAATACCGTTAATCTAACACAAGAACATTACAGGAAAGATTAAAAGACGCAGAAGGAACTCGGCAAAC-TACGAACCCCGCCTGTTTACCAAAAACATCGCCTCTTGCTAACAAACATGTATAAGAGGTCCAGCCTGCCCAGTGACTATATGTTCAACGGCCGCGGTATTCTGACCGTGCAAAGGTAGCGTAA…	Yellow	Dam outside Vredendal	-31.647	18.5394	P20
231	Vred9	CATAAAACCTTTTAATCAGTATAACCTTTTCTAAACCCTCAATCTATACTGAGCTGTTCTATAAACTATAGAAGCACTTATGCTAGAACTAGTAATGTGAATACACTATTCTCCTAAATGTAAGTGTAAATCAGATCGAATAAATCACTGATAATTAACGGCCTCTCTGAGATCCTTGCACTAACAAAACAAGAAAACCATGCACTTAATACCGTTAATCTAACACAAGAACATTACAGGAAAGATTAAAAGACGCAGAAGGAACTCGGCAAAC-TACGAACCCCGCCTGTTTACCAAAAACATCGCCTCTTGCTAACAAACATGTATAAGAGGTCCAGCCTGCCCAGTGACTATATGTTCAACGGCCGCGGTATTCTGACCGTGCAAAGGTAGCGTAA…	Yellow	Dam outside Vredendal	-31.647	18.5394	P20
230	Vred5	CATAAACCCCTTTAATTAGTATAACTAATTCTAAACCCCCAAACAATACTGAGCTATTCTATAAACTATAGAAGCACTTATGCTAGAACTAGTAATGTGAATACACGATTCTCCTAAATGTAAGTGTAAATCAGATCGAATAAATCACTGATAATTAACGTCCTCCCTGAGATCCTTGCAATAACAAAACAAGAAAACCATGCACTTATTACCGTTAATCTAACACAAGAACATTACAGGAAAGATTAAAAGACGCAGAAGGAACTCGGCAAAC-TATGAACCCCGCCTGTTTACCAAAAACATCGCCTCTTGCTAAAAAACATGTATAAGAGGTCCAGCCTGCCCAGTGACTATATGTTCAACGGCCGCGGTATTCTGACCGTGCAAAGGTAGCGTAA…	Blue	Dam outside Vredendal	-31.6461	18.5394	P20
232	Vred9r	CATTTAACCCTTTAATTAGTATAACTAATTCTAAACCCCCAAACAATACTGAGCTATTCTATAAACTATAGAAGCACTTATGCTAGAACTAGTAATGTGAATACACGATTCTCCTAAATGTAAGTGTAAATCAGATCGAATAAATCACTGATAATTAACGTCCTCCCTGAGATCCTTGCAATAACAAAACAAGAAAACCATGCACTTATAACCGTTAATCTAACACAAGAACATTACAGGAAAGATTAAAAGACGCAGAAGGAACTCGGCAAAC-TATGAACCCCGCCTGTTTACCAAAAACATCGCCTCTTGCTAAAAAACATGTATAAGAGGTCCAGCCTGCCCAGTGACTATATGTTCAACGGCCGCGGTATTCTGACCGTGCAAAGGTAGCGTAA…	Blue	Dam outside Vredendal	-31.6461	18.5394	P20
220	3XL	CATTTAACCCTTTAATCAGAATAACCTTTTCTAAACCCTCAATCAATACTGAGCTGTTCTATAAACTATAGAAGCACTTATGCTAGAACTAGTAATGTGAATACACTATTCTCCTAAATGTAAGTGTAAATCAGATCGAATAAATCACTGATAATTAACGGCCTCTCTGAGATCCTTGCACTAACAAAACAAGAAAACCATGCACTTAATACCGTTAATCTAACACAAGAACATTACAGGAAAGATTAAAAGACGCAGAAGGAACTCGGCAAAC-TACGAACCCCGCCTGTTTACCAAAAACATCGCCTCTTGCTAACAAACATGTATAAGAGGTCCAGCCTGCCCAGTGACTATATGTTCAACGGCCGCGGTATTCTGACCGTGCAAAGGTAGCGTAA…	Yellow	Farm Bamboeshoek, Bamboesberg, W of Sterkstroom (EC)	-31.6424	26.134	P24
164	SANBI5323	CATTAAAACCCTTTATCAGAATAACCTTTTCTAAACCCTCAATCTATACTGAGCTGTTCTATAAACTATAGAAGCACTTATGCTAGAACTAGTAATGTGAATACACTATTCTCCTAAATGTAAGTGTAAATCAGATCGAATAAATCACTGATAATTAACGGCCTCTCTGAGATCCTTGCACTAACAAAACAAGAAAACCATGCACTTAATACCGTTAATCTAACACAAGAACATTACAGGAAAGATTAAAAGACGCAGAAGGAACTCGGCAAAC-TACGAACCCCGCCTGTTTACCAAAAACATCGCCTCTTGCTAACAAACATGTATAAGAGGTCCAGCCTGCCCAGTGACTATATGTTCAACGGCCGCGGTATTCTGACCGTGCAAAGGTAGCGTAA…	Yellow	Farm Bamboeshoek, Bamboesberg, W of Sterkstroom	-31.6208	26.3531	P24
63	BJE3627	CATTAAACCCTTTAATAAGTATAACTATTTCTAAACCCCCAAACAATACTGAGCTGTTCTATAAACTATAGAAGCACTTATGCTAGAACTAGTAATGTGAATATACAATTCTCCTAAATGTAAGTGTAAATCAGATCGAATAAATCACTGATAATTAACGTCCTCTCTGAGATTCATGCAGTAACAAAACAAGAAAACCATGCAATTAATACCGTTAATCTAACACAAGAACATTACAGGAAAGATTAAAAGACGCAGAAGGAACTCGGCAAACTTATGAACCCCGCCTGTTTACCAAAAACATCGCCTCTTGCTAAAAAACATGTATAAGAGGTCCAGCCTGCCCAGTGACTATATGTTCAACGGCCGCGGTATTCTGACCGTGCAAAGGTAGCGTAA…	Purple	Oorlogskloof Nature Reserve Niewoudtville	-31.601	19.2331	P58
64	BJE3628	CATTAAACCCTTTAATAAGTATAACTATTTCTAAACCCCCAAACAATACTGAGCTGTTCTATAAACTATAGAAGCACTTATGCTAGAACTAGTAATGTGAATATACAATTCTCCTAAATGTAAGTGTAAATCAGATCGAATAAATCACTGATAATTAACGTCCTCTCTGAGATTCATGCAGTAACAAAACAAGAAAACCATGCAATTAATACCGTTAATCTAACACAAGAACATTACAGGAAAGATTAAAAGACGCAGAAGGAACTCGGCAAACTTATGAACCCCGCCTGTTTACCAAAAACATCGCCTCTTGCTAAAAAACATGTATAAGAGGTCCAGCCTGCCCAGTGACTATATGTTCAACGGCCGCGGTATTCTGACCGTGCAAAGGTAGCGTAA…	Purple	Oorlogskloof Nature Reserve Niewoudtville	-31.601	19.2331	P58
65	BJE3630	CATTAAACCCTTTAATAAGTATAACTATTTCTAAACCCCCAAACAATACTGAGCTGTTCTATAAACTATAGAAGCACTTATGCTAGAACTAGTAATGTGAATATACAATTCTCCTAAATGTAAGTGTAAATCAGATCGAATAAATCACTGATAATTAACGTCCTCTCTGAGATTCATGCAGTAACAAAACAAGAAAACCATGCAATTAATACCGTTAATCTAACACAAGAACATTACAGGAAAGATTAAAAGACGCAGAAGGAACTCGGCAAACTTATGAACCCCGCCTGTTTACCAAAAACATCGCCTCTTGCTAAAAAACATGTATAAGAGGTCCAGCCTGCCCAGTGACTATATGTTCAACGGCCGCGGTATTCTGACCGTGCAAAGGTAGCGTAA…	Purple	Oorlogskloof Nature Reserve Niewoudtville	-31.601	19.2331	P58
66	BJE3631	CATTAAACCCTTTAATAAGTATAACTATTTCTAAACCCCCAAACAATACTGAGCTGTTCTATAAACTATAGAAGCACTTATGCTAGAACTAGTAATGTGAATATACAATTCTCCTAAATGTAAGTGTAAATCAGATCGAATAAATCACTGATAATTAACGTCCTCTCTGAGATTCATGCAGTAACAAAACAAGAAAACCATGCAATTAATACCGTTAATCTAACACAAGAACATTACAGGAAAGATTAAAAGACGCAGAAGGAACTCGGCAAACTTATGAACCCCGCCTGTTTACCAAAAACATCGCCTCTTGCTAAAAAACATGTATAAGAGGTCCAGCCTGCCCAGTGACTATATGTTCAACGGCCGCGGTATTCTGACCGTGCAAAGGTAGCGTAA…	Purple	Oorlogskloof Nature Reserve Niewoudtville	-31.601	19.2331	P58
67	BJE3633	CATTAAACCCTTTAATAAGTATAACTATTTCTAAACCCCCAAACAATACTGAGCTGTTCTATAAACTATAGAAGCACTTATGCTAGAACTAGTAATGTGAATATACAATTCTCCTAAATGTAAGTGTAAATCAGATCGAATAAATCACTGATAATTAACGTCCTCTCTGAGATTCATGCAGTAACAAAACAAGAAAACCATGCAATTAATACCGTTAATCTAACACAAGAACATTACAGGAAAGATTAAAAGACGCAGAAGGAACTCGGCAAACTTATGAACCCCGCCTGTTTACCAAAAACATCGCCTCTTGCTAAAAAACATGTATAAGAGGTCCAGCCTGCCCAGTGACTATATGTTCAACGGCCGCGGTATTCTGACCGTGCAAAGGTAGCGTAA…	Purple	Oorlogskloof Nature Reserve Niewoudtville	-31.601	19.2331	P58
68	BJE3635	CATTAAACCCTTTAATAAGTATAACTATTTCTAAACCCCCAAACAATACTGAGCTGTTCTATAAACTATAGAAGCACTTATGCTAGAACTAGTAATGTGAATATACAATTCTCCTAAATGTAAGTGTAAATCAGATCGAATAAATCACTGATAATTAACGTCCTCTCTGAGATTCATGCAGTAACAAAACAAGAAAACCATGCAATTAATACCGTTAATCTAACACAAGAACATTACAGGAAAGATTAAAAGACGCAGAAGGAACTCGGCAAACTTATGAACCCCGCCTGTTTACCAAAAACATCGCCTCTTGCTAAAAAACATGTATAAGAGGTCCAGCCTGCCCAGTGACTATATGTTCAACGGCCGCGGTATTCTGACCGTGCAAAGGTAGCGTAA…	Purple	Oorlogskloof Nature Reserve Niewoudtville	-31.601	19.2331	P58
80	BJE3629	CATTAAACCCTTTAATAAGAATAACTATTTCTAAACCCCCAAACAATACTGAGCTGTTCTATAAACTATAGAAGCACTTATGCTAGAACTAGTAATGTGAATATACAATTCTCCTAAATGTAAGTGTAAATCAGATCGAATAAATCACTGATAATTAACGTCCTCTCTGAGATTCATGCAGTAACAAAACAAGAAAACCATGCAATTAATACCGTTAATCTAACACAAGAACATTACAGGAAAGATTAAAAGACGCAGAAGGAACTCGGCAAACTTATGAACCCCGCCTGTTTACCAAAAACATCGCCTCTTGCTAAAAAACATGTATAAGAGGTCCAGCCTGCCCAGTGACTATATGTTCAACGGCCGCGGTATTCTGACCGTGCAAAGGTAGCGTAA…	Purple	Oorlogskloof Nature Reserve Niewoudtville	-31.601	19.2331	P58
81	BJE3632	CATTAAACCCTTTAATAAGAATAACTATTTCTAAACCCCCAAACAATACTGAGCTGTTCTATAAACTATAGAAGCACTTATGCTAGAACTAGTAATGTGAATATACAATTCTCCTAAATGTAAGTGTAAATCAGATCGAATAAATCACTGATAATTAACGTCCTCTCTGAGATTCATGCAGTAACAAAACAAGAAAACCATGCAATTAATACCGTTAATCTAACACAAGAACATTACAGGAAAGATTAAAAGACGCAGAAGGAACTCGGCAAACTTATGAACCCCGCCTGTTTACCAAAAACATCGCCTCTTGCTAAAAAACATGTATAAGAGGTCCAGCCTGCCCAGTGACTATATGTTCAACGGCCGCGGTATTCTGACCGTGCAAAGGTAGCGTAA…	Purple	Oorlogskloof Nature Reserve Niewoudtville	-31.601	19.2331	P58
70	BJE3639	CATTAAACCCTTTAATAAGTATAACTATTTCTAAACCCCCAAACAATACTGAGCTGTTCTATAAACTATAGAAGCACTTATGCTAGAACTAGTAATGTGAATATACAATTCTCCTAAATGTAAGTGTAAATCAGATCGAATAAATCACTGATAATTAACGTCCTCTCTGAGATTCATGCAGTAACAAAACAAGAAAACCATGCAATTAATACCGTTAATCTAACACAAGAACATTACAGGAAAGATTAAAAGACGCAGAAGGAACTCGGCAAACTTATGAACCCCGCCTGTTTACCAAAAACATCGCCTCTTGCTAAAAAACATGTATAAGAGGTCCAGCCTGCCCAGTGACTATATGTTCAACGGCCGCGGTATTCTGACCGTGCAAAGGTAGCGTAA…	Purple	Waternear jeep track on way to Pramkoppie	-31.555	19.2692	P84
71	BJE3640	CATTAAACCCTTTAATAAGTATAACTATTTCTAAACCCCCAAACAATACTGAGCTGTTCTATAAACTATAGAAGCACTTATGCTAGAACTAGTAATGTGAATATACAATTCTCCTAAATGTAAGTGTAAATCAGATCGAATAAATCACTGATAATTAACGTCCTCTCTGAGATTCATGCAGTAACAAAACAAGAAAACCATGCAATTAATACCGTTAATCTAACACAAGAACATTACAGGAAAGATTAAAAGACGCAGAAGGAACTCGGCAAACTTATGAACCCCGCCTGTTTACCAAAAACATCGCCTCTTGCTAAAAAACATGTATAAGAGGTCCAGCCTGCCCAGTGACTATATGTTCAACGGCCGCGGTATTCTGACCGTGCAAAGGTAGCGTAA…	Purple	Waternear jeep track on way to Pramkoppie	-31.555	19.2692	P84
72	BJE3641	CATTAAACCCTTTAATAAGTATAACTATTTCTAAACCCCCAAACAATACTGAGCTGTTCTATAAACTATAGAAGCACTTATGCTAGAACTAGTAATGTGAATATACAATTCTCCTAAATGTAAGTGTAAATCAGATCGAATAAATCACTGATAATTAACGTCCTCTCTGAGATTCATGCAGTAACAAAACAAGAAAACCATGCAATTAATACCGTTAATCTAACACAAGAACATTACAGGAAAGATTAAAAGACGCAGAAGGAACTCGGCAAACTTATGAACCCCGCCTGTTTACCAAAAACATCGCCTCTTGCTAAAAAACATGTATAAGAGGTCCAGCCTGCCCAGTGACTATATGTTCAACGGCCGCGGTATTCTGACCGTGCAAAGGTAGCGTAA…	Purple	Kareebos Niewoudtville	-31.532	19.2017	P38
73	BJE3642	CATTAAACCCTTTAATAAGTATAACTATTTCTAAACCCCCAAACAATACTGAGCTGTTCTATAAACTATAGAAGCACTTATGCTAGAACTAGTAATGTGAATATACAATTCTCCTAAATGTAAGTGTAAATCAGATCGAATAAATCACTGATAATTAACGTCCTCTCTGAGATTCATGCAGTAACAAAACAAGAAAACCATGCAATTAATACCGTTAATCTAACACAAGAACATTACAGGAAAGATTAAAAGACGCAGAAGGAACTCGGCAAACTTATGAACCCCGCCTGTTTACCAAAAACATCGCCTCTTGCTAAAAAACATGTATAAGAGGTCCAGCCTGCCCAGTGACTATATGTTCAACGGCCGCGGTATTCTGACCGTGCAAAGGTAGCGTAA…	Purple	Joining of Rietvei and Oorlogskloof River	-31.519	19.2544	P37
82	BJE3643	CATTAAACCCTTTAATAAGAATAACTATTTCTAAACCCCCAAACAATACTGAGCTGTTCTATAAACTATAGAAGCACTTATGCTAGAACTAGTAATGTGAATATACAATTCTCCTAAATGTAAGTGTAAATCAGATCGAATAAATCACTGATAATTAACGTCCTCTCTGAGATTCATGCAGTAACAAAACAAGAAAACCATGCAATTAATACCGTTAATCTAACACAAGAACATTACAGGAAAGATTAAAAGACGCAGAAGGAACTCGGCAAACTTATGAACCCCGCCTGTTTACCAAAAACATCGCCTCTTGCTAAAAAACATGTATAAGAGGTCCAGCCTGCCCAGTGACTATATGTTCAACGGCCGCGGTATTCTGACCGTGCAAAGGTAGCGTAA…	Purple	Joining of Rietvei and Oorlogskloof River	-31.519	19.2544	P37
74	BJE3644	CATTAAACCCTTTAATAAGTATAACTATTTCTAAACCCCCAAACAATACTGAGCTGTTCTATAAACTATAGAAGCACTTATGCTAGAACTAGTAATGTGAATATACAATTCTCCTAAATGTAAGTGTAAATCAGATCGAATAAATCACTGATAATTAACGTCCTCTCTGAGATTCATGCAGTAACAAAACAAGAAAACCATGCAATTAATACCGTTAATCTAACACAAGAACATTACAGGAAAGATTAAAAGACGCAGAAGGAACTCGGCAAACTTATGAACCCCGCCTGTTTACCAAAAACATCGCCTCTTGCTAAAAAACATGTATAAGAGGTCCAGCCTGCCCAGTGACTATATGTTCAACGGCCGCGGTATTCTGACCGTGCAAAGGTAGCGTAA…	Purple	William's Farm Hollow River	-31.507	19.0889	P89
75	BJE3645	CATTAAACCCTTTAATAAGTATAACTATTTCTAAACCCCCAAACAATACTGAGCTGTTCTATAAACTATAGAAGCACTTATGCTAGAACTAGTAATGTGAATATACAATTCTCCTAAATGTAAGTGTAAATCAGATCGAATAAATCACTGATAATTAACGTCCTCTCTGAGATTCATGCAGTAACAAAACAAGAAAACCATGCAATTAATACCGTTAATCTAACACAAGAACATTACAGGAAAGATTAAAAGACGCAGAAGGAACTCGGCAAACTTATGAACCCCGCCTGTTTACCAAAAACATCGCCTCTTGCTAAAAAACATGTATAAGAGGTCCAGCCTGCCCAGTGACTATATGTTCAACGGCCGCGGTATTCTGACCGTGCAAAGGTAGCGTAA…	Purple	William's Farm Hollow River	-31.507	19.0889	P89
76	BJE3646	CATTAAACCCTTTAATAAGTATAACTATTTCTAAACCCCCAAACAATACTGAGCTGTTCTATAAACTATAGAAGCACTTATGCTAGAACTAGTAATGTGAATATACAATTCTCCTAAATGTAAGTGTAAATCAGATCGAATAAATCACTGATAATTAACGTCCTCTCTGAGATTCATGCAGTAACAAAACAAGAAAACCATGCAATTAATACCGTTAATCTAACACAAGAACATTACAGGAAAGATTAAAAGACGCAGAAGGAACTCGGCAAACTTATGAACCCCGCCTGTTTACCAAAAACATCGCCTCTTGCTAAAAAACATGTATAAGAGGTCCAGCCTGCCCAGTGACTATATGTTCAACGGCCGCGGTATTCTGACCGTGCAAAGGTAGCGTAA…	Purple	William's Farm Hollow River	-31.507	19.0889	P89
77	BJE3648	CATTAAACCCTTTAATAAGTATAACTATTTCTAAACCCCCAAACAATACTGAGCTGTTCTATAAACTATAGAAGCACTTATGCTAGAACTAGTAATGTGAATATACAATTCTCCTAAATGTAAGTGTAAATCAGATCGAATAAATCACTGATAATTAACGTCCTCTCTGAGATTCATGCAGTAACAAAACAAGAAAACCATGCAATTAATACCGTTAATCTAACACAAGAACATTACAGGAAAGATTAAAAGACGCAGAAGGAACTCGGCAAACTTATGAACCCCGCCTGTTTACCAAAAACATCGCCTCTTGCTAAAAAACATGTATAAGAGGTCCAGCCTGCCCAGTGACTATATGTTCAACGGCCGCGGTATTCTGACCGTGCAAAGGTAGCGTAA…	Purple	Farmer's property bordering front entrance of Oologskloof N.P	-31.438	19.0508	P25
78	BJE3649	CATTAAACCCTTTAATAAGTATAACTATTTCTAAACCCCCAAACAATACTGAGCTGTTCTATAAACTATAGAAGCACTTATGCTAGAACTAGTAATGTGAATATACAATTCTCCTAAATGTAAGTGTAAATCAGATCGAATAAATCACTGATAATTAACGTCCTCTCTGAGATTCATGCAGTAACAAAACAAGAAAACCATGCAATTAATACCGTTAATCTAACACAAGAACATTACAGGAAAGATTAAAAGACGCAGAAGGAACTCGGCAAACTTATGAACCCCGCCTGTTTACCAAAAACATCGCCTCTTGCTAAAAAACATGTATAAGAGGTCCAGCCTGCCCAGTGACTATATGTTCAACGGCCGCGGTATTCTGACCGTGCAAAGGTAGCGTAA…	Purple	Farmer's property bordering front entrance of Oologskloof N.P	-31.438	19.0508	P25
79	BJE3651	CATTAAACCCTTTAATAAGTATAACTATTTCTAAACCCCCAAACAATACTGAGCTGTTCTATAAACTATAGAAGCACTTATGCTAGAACTAGTAATGTGAATATACAATTCTCCTAAATGTAAGTGTAAATCAGATCGAATAAATCACTGATAATTAACGTCCTCTCTGAGATTCATGCAGTAACAAAACAAGAAAACCATGCAATTAATACCGTTAATCTAACACAAGAACATTACAGGAAAGATTAAAAGACGCAGAAGGAACTCGGCAAACTTATGAACCCCGCCTGTTTACCAAAAACATCGCCTCTTGCTAAAAAACATGTATAAGAGGTCCAGCCTGCCCAGTGACTATATGTTCAACGGCCGCGGTATTCTGACCGTGCAAAGGTAGCGTAA…	Purple	Farmer's property bordering front entrance of Oologskloof N.P	-31.438	19.0508	P25
83	BJE3647	CATTAAACCCTTTAATAAGAATAACTATTTCTAAACCCCCAAACAATACTGAGCTGTTCTATAAACTATAGAAGCACTTATGCTAGAACTAGTAATGTGAATATACAATTCTCCTAAATGTAAGTGTAAATCAGATCGAATAAATCACTGATAATTAACGTCCTCTCTGAGATTCATGCAGTAACAAAACAAGAAAACCATGCAATTAATACCGTTAATCTAACACAAGAACATTACAGGAAAGATTAAAAGACGCAGAAGGAACTCGGCAAACTTATGAACCCCGCCTGTTTACCAAAAACATCGCCTCTTGCTAAAAAACATGTATAAGAGGTCCAGCCTGCCCAGTGACTATATGTTCAACGGCCGCGGTATTCTGACCGTGCAAAGGTAGCGTAA…	Purple	Farmer's property bordering front entrance of Oologskloof N.P	-31.438	19.0508	P25
84	BJE3650	CATTAAACCCTTTAATAAGAATAACTATTTCTAAACCCCCAAACAATACTGAGCTGTTCTATAAACTATAGAAGCACTTATGCTAGAACTAGTAATGTGAATATACAATTCTCCTAAATGTAAGTGTAAATCAGATCGAATAAATCACTGATAATTAACGTCCTCTCTGAGATTCATGCAGTAACAAAACAAGAAAACCATGCAATTAATACCGTTAATCTAACACAAGAACATTACAGGAAAGATTAAAAGACGCAGAAGGAACTCGGCAAACTTATGAACCCCGCCTGTTTACCAAAAACATCGCCTCTTGCTAAAAAACATGTATAAGAGGTCCAGCCTGCCCAGTGACTATATGTTCAACGGCCGCGGTATTCTGACCGTGCAAAGGTAGCGTAA…	Purple	Farmer's property bordering front entrance of Oologskloof N.P	-31.438	19.0508	P25
69	BJE3637	CATTAAACCCTTTAATAAGTATAACTATTTCTAAACCCCCAAACAATACTGAGCTGTTCTATAAACTATAGAAGCACTTATGCTAGAACTAGTAATGTGAATATACAATTCTCCTAAATGTAAGTGTAAATCAGATCGAATAAATCACTGATAATTAACGTCCTCTCTGAGATTCATGCAGTAACAAAACAAGAAAACCATGCAATTAATACCGTTAATCTAACACAAGAACATTACAGGAAAGATTAAAAGACGCAGAAGGAACTCGGCAAACTTATGAACCCCGCCTGTTTACCAAAAACATCGCCTCTTGCTAAAAAACATGTATAAGAGGTCCAGCCTGCCCAGTGACTATATGTTCAACGGCCGCGGTATTCTGACCGTGCAAAGGTAGCGTAA…	Purple	Dam near Caravan park_Niewoudtville	-31.377	19.098	P19
111	WCDNA089	CATAAAACCCTTTAATCAGAATAACCTTTTCTAAACCCTCAATCTATACTGAGCTGTTCTATAAACTATAGAAGCACTTATGCTAGAACTAGTAATGTGAATACACTATTCTCCTAAATGTAAGTGTAAATCAGATCGAATAAATCACTGATAATTAACGGCCTCTCTGAGATCCTTGCACTAACAAAACAAGAAAACCATGCACTTAATACCGTTAATCTAACACAAGAACATTACAGGAAAGATTAAAAGACGCAGAAGGAACTCGGCAAA-CTACGAACCCCGCCTGTTTACCAAAAACATCGCCTCTTGCTAACAAACATGTATAAGAGGTCCAGCCTGCCCAGTGACTATATGTTCAACGGCCGCGGTATTCTGACCGTGCAAAGGTAGCGTAA…	Yellow	1km west of Horshoe falls on north bank of Mkambati river,Mkambati Nature Reserve, Lusikisiki	-31.2698	30.0162	P01
114	WC10057	CATAAAACCCTTAAATCAGAATAACCAATTCTAAACCCTCAATCAATACTGAGCTGTTCTATAAACTATAGAAGCACTTATGCTAGAACTAGTAATGTGAATACACCATTCTCCTAAATGTAAGTGTAAATCAGATCGAATAAATCACTGATAATTAACGGCCTCTCTGAGATCCTTGCAGTAACAAAACAAGAAAACCATGCACTTAATACCGTTAATCTAACACAAGAACATCACAGGAAAGATTTAAAGACGCAGAAGGAACTCGGCAAA-CTATGAACCCCGCCTGTTTACCAAAAACATCGCCTCTTGCTAAAAAACACGTATAAGAGGTCCAGCCTGCCCAGTGACTATATGTTCAACGGCCGCGGTATTCTGACCGTGCAAAGGTAGCGTAA…	Brown	1km west of Horshoe falls on north bank of Mkambati river,Mkambati Nature Reserve, Lusikisiki	-31.2698	30.0162	P01
157	WC10_085	CATTAAAACCCTTAATCAGAATAACCAATTCTAAACCCTCAATCAATACTGAGCTGTTCTATAAACTATAGAAGCACTTATGCTAGAACTAGTAATGTGAATACACCATTCTCCTAAATGTAAGTGTAAATCAGATCGAATAAATCACTGATAATTAACGGCCTCTCTGAGATCCTTGCAGTAACAAAACAAGAAAACCATGCACTTAATACCGTTAATCTAACACAAGAACATCACAGGAAAGATTTAAAGACGCAGAAGGAACTCGGCAAAC-TATGAACCCCGCCTGTTTACCAAAAACATCGCCTCTTGCTAAAAAACACGTATAAGAGGTCCAGCCTGCCCAGTGACTATATGTTCAACGGCCGCGGTATTCTGACCGTGCAAAGGTAGCGTAA…	Brown	1km west of Horshoe falls on north bank of Mkambati river,Mkambati Nature Reserve, Lusikisiki	-31.2698	30.0162	P01
216	WC_12	CATAAAACCCTTTAATCAGAATAACCTTTTCTAAACCCTCAATCTATACTGAGCTGTTCTATAAACTATAGAAGCACTTATGCTAGAACTAGTAATGTGAATACACTATTCTCCTAAATGTAAGTGTAAATCAGATCGAATAAATCACTGATAATTAACGGCCTCTCTGAGATCCTTGCACTAACAAAACAAGAAAACCATGCACTTAATACCGTTAATCTAACACAAGAACATTACAGGAAAGATTAAAAGACGCAGAAGGAACTCGGCAAAC-TACGAACCCCGCCTGTTTACCAAAAACATCGCCTCTTGCTAACAAACATGTATAAGAGGTCCAGCCTGCCCAGTGACTATATGTTCAACGGCCGCGGTATTCTGACCGTGCAAAGGTAGCGTAA…	Yellow	1km west of Horshoe falls on north bank of Mkambati river,Mkambati Nature Reserve, Lusikisiki	-31.2698	30.0162	P01
32	SBok02	CATTTAACCCTTTAATTAGTATAACTAATTCTAAACCCCCAAACAATACTGAGCTGTTCTATAAACTATAGAAGCACTTATGCTAGAACTAGTAATGTGAATACACAATTCTCCTAAATGTAAGTGTAAATCAGATCGAATAGATCACTGATAATTAACGTCCTCCCTGAGATCCTTGCAATAACAAAACAAGAAAACCATGCACTTATTACCGTTAATCTAACACAAGAACATTACAGGAAAGATTAAAAGACGCAGAAGGAACTCGGCAAACCTATGAACCCCGCCTGTTTACCAAAAACATCGCCTCTTGCTAAAAAACATGTATAAGAGGTCCAGCCTGCCCAGTGACTATATGTTCAACGGCCGCGGTATTCTGACCGTGCAAAGGTAGCGTAA…	Blue	Springbok	-29.836	17.7528	P70
33	SBok01	CATTTAACCCTTTAATTAGTATAACTAATTCTAAACCCCCAAACAATACTGAGCTGTTCTATAAACTATAGAAGCACTTATGCTAGAACTAGTAATGTGAATACACAATTCTCCTAAATGTAAGTGTAAATCAGATCGAATAGATCACTGATAATTAACGTCCTCCCTGAGATCCTTGCAATAACAAAACAAGAAAACCATGCACTTATTACCGTTAATCTAACACAAGAACATTACAGGAAAGATTAAAAGACGCAGAAGGAACTCGGCAAACCTATGAACCCCGCCTGTTTACCAAAAACATCGCCTCTTGCTAAAAAACATGTATAAGAGGTCCAGCCTGCCCAGTGACTATATGTTCAACGGCCGCGGTATTCTGACCGTGCAAAGGTAGCGTAA…	Blue	Springbok	-29.836	17.7528	P70
34	SBok03	CATTTAACCCTTTAATTAGTATAACTAATTCTAAACCCCCAAACAATACTGAGCTGTTCTATAAACTATAGAAGCACTTATGCTAGAACTAGTAATGTGAATACACAATTCTCCTAAATGTAAGTGTAAATCAGATCGAATAGATCACTGATAATTAACGTCCTCCCTGAGATCCTTGCAATAACAAAACAAGAAAACCATGCACTTATTACCGTTAATCTAACACAAGAACATTACAGGAAAGATTAAAAGACGCAGAAGGAACTCGGCAAACCTATGAACCCCGCCTGTTTACCAAAAACATCGCCTCTTGCTAAAAAACATGTATAAGAGGTCCAGCCTGCCCAGTGACTATATGTTCAACGGCCGCGGTATTCTGACCGTGCAAAGGTAGCGTAA…	Blue	Springbok	-29.836	17.7528	P70
35	SBok04	CATTTAACCCTTTAATTAGTATAACTAATTCTAAACCCCCAAACAATACTGAGCTGTTCTATAAACTATAGAAGCACTTATGCTAGAACTAGTAATGTGAATACACAATTCTCCTAAATGTAAGTGTAAATCAGATCGAATAGATCACTGATAATTAACGTCCTCCCTGAGATCCTTGCAATAACAAAACAAGAAAACCATGCACTTATTACCGTTAATCTAACACAAGAACATTACAGGAAAGATTAAAAGACGCAGAAGGAACTCGGCAAACCTATGAACCCCGCCTGTTTACCAAAAACATCGCCTCTTGCTAAAAAACATGTATAAGAGGTCCAGCCTGCCCAGTGACTATATGTTCAACGGCCGCGGTATTCTGACCGTGCAAAGGTAGCGTAA…	Blue	Springbok	-29.836	17.7528	P70
36	SBok05	CATTTAACCCTTTAATTAGTATAACTAATTCTAAACCCCCAAACAATACTGAGCTGTTCTATAAACTATAGAAGCACTTATGCTAGAACTAGTAATGTGAATACACAATTCTCCTAAATGTAAGTGTAAATCAGATCGAATAGATCACTGATAATTAACGTCCTCCCTGAGATCCTTGCAATAACAAAACAAGAAAACCATGCACTTATTACCGTTAATCTAACACAAGAACATTACAGGAAAGATTAAAAGACGCAGAAGGAACTCGGCAAACCTATGAACCCCGCCTGTTTACCAAAAACATCGCCTCTTGCTAAAAAACATGTATAAGAGGTCCAGCCTGCCCAGTGACTATATGTTCAACGGCCGCGGTATTCTGACCGTGCAAAGGTAGCGTAA…	Blue	Springbok	-29.836	17.7528	P70
37	SBok06	CATTTAACCCTTTAATTAGTATAACTAATTCTAAACCCCCAAACAATACTGAGCTGTTCTATAAACTATAGAAGCACTTATGCTAGAACTAGTAATGTGAATACACAATTCTCCTAAATGTAAGTGTAAATCAGATCGAATAGATCACTGATAATTAACGTCCTCCCTGAGATCCTTGCAATAACAAAACAAGAAAACCATGCACTTATTACCGTTAATCTAACACAAGAACATTACAGGAAAGATTAAAAGACGCAGAAGGAACTCGGCAAACCTATGAACCCCGCCTGTTTACCAAAAACATCGCCTCTTGCTAAAAAACATGTATAAGAGGTCCAGCCTGCCCAGTGACTATATGTTCAACGGCCGCGGTATTCTGACCGTGCAAAGGTAGCGTAA…	Blue	Springbok	-29.836	17.7528	P70
38	SBok07	CATTTAACCCTTTAATTAGTATAACTAATTCTAAACCCCCAAACAATACTGAGCTGTTCTATAAACTATAGAAGCACTTATGCTAGAACTAGTAATGTGAATACACAATTCTCCTAAATGTAAGTGTAAATCAGATCGAATAGATCACTGATAATTAACGTCCTCCCTGAGATCCTTGCAATAACAAAACAAGAAAACCATGCACTTATTACCGTTAATCTAACACAAGAACATTACAGGAAAGATTAAAAGACGCAGAAGGAACTCGGCAAACCTATGAACCCCGCCTGTTTACCAAAAACATCGCCTCTTGCTAAAAAACATGTATAAGAGGTCCAGCCTGCCCAGTGACTATATGTTCAACGGCCGCGGTATTCTGACCGTGCAAAGGTAGCGTAA…	Blue	Springbok	-29.836	17.7528	P70
39	SBok08	CATTTAACCCTTTAATTAGTATAACTAATTCTAAACCCCCAAACAATACTGAGCTGTTCTATAAACTATAGAAGCACTTATGCTAGAACTAGTAATGTGAATACACAATTCTCCTAAATGTAAGTGTAAATCAGATCGAATAGATCACTGATAATTAACGTCCTCCCTGAGATCCTTGCAATAACAAAACAAGAAAACCATGCACTTATTACCGTTAATCTAACACAAGAACATTACAGGAAAGATTAAAAGACGCAGAAGGAACTCGGCAAACCTATGAACCCCGCCTGTTTACCAAAAACATCGCCTCTTGCTAAAAAACATGTATAAGAGGTCCAGCCTGCCCAGTGACTATATGTTCAACGGCCGCGGTATTCTGACCGTGCAAAGGTAGCGTAA…	Blue	Springbok	-29.836	17.7528	P70
40	SBok09	CATTTAACCCTTTAATTAGTATAACTAATTCTAAACCCCCAAACAATACTGAGCTGTTCTATAAACTATAGAAGCACTTATGCTAGAACTAGTAATGTGAATACACAATTCTCCTAAATGTAAGTGTAAATCAGATCGAATAGATCACTGATAATTAACGTCCTCCCTGAGATCCTTGCAATAACAAAACAAGAAAACCATGCACTTATTACCGTTAATCTAACACAAGAACATTACAGGAAAGATTAAAAGACGCAGAAGGAACTCGGCAAACCTATGAACCCCGCCTGTTTACCAAAAACATCGCCTCTTGCTAAAAAACATGTATAAGAGGTCCAGCCTGCCCAGTGACTATATGTTCAACGGCCGCGGTATTCTGACCGTGCAAAGGTAGCGTAA…	Blue	Springbok	-29.836	17.7528	P70
41	SBok10	CATTTAACCCTTTAATTAGTATAACTAATTCTAAACCCCCAAACAATACTGAGCTGTTCTATAAACTATAGAAGCACTTATGCTAGAACTAGTAATGTGAATACACAATTCTCCTAAATGTAAGTGTAAATCAGATCGAATAGATCACTGATAATTAACGTCCTCCCTGAGATCCTTGCAATAACAAAACAAGAAAACCATGCACTTATTACCGTTAATCTAACACAAGAACATTACAGGAAAGATTAAAAGACGCAGAAGGAACTCGGCAAACCTATGAACCCCGCCTGTTTACCAAAAACATCGCCTCTTGCTAAAAAACATGTATAAGAGGTCCAGCCTGCCCAGTGACTATATGTTCAACGGCCGCGGTATTCTGACCGTGCAAAGGTAGCGTAA…	Blue	Springbok	-29.836	17.7528	P70
42	SBok11	CATTTAACCCTTTAATTAGTATAACTAATTCTAAACCCCCAAACAATACTGAGCTGTTCTATAAACTATAGAAGCACTTATGCTAGAACTAGTAATGTGAATACACAATTCTCCTAAATGTAAGTGTAAATCAGATCGAATAGATCACTGATAATTAACGTCCTCCCTGAGATCCTTGCAATAACAAAACAAGAAAACCATGCACTTATTACCGTTAATCTAACACAAGAACATTACAGGAAAGATTAAAAGACGCAGAAGGAACTCGGCAAACCTATGAACCCCGCCTGTTTACCAAAAACATCGCCTCTTGCTAAAAAACATGTATAAGAGGTCCAGCCTGCCCAGTGACTATATGTTCAACGGCCGCGGTATTCTGACCGTGCAAAGGTAGCGTAA…	Blue	Springbok	-29.836	17.7528	P70
212	ARXL04	CATAAAACCCTTTAATCAGAATAACCTTTTCTAAACCCTCAATCTATACTGAGCTGTTCTATAAACTATAGAAGCACTTATGCTAGAACTAGTAATGTGAATACACTATTCTCCTAAATGTAAGTGTAAATCAGATCGAATAAATCACTGATAATTAACGGCCTCTCTGAGATCCTTGCACTAACAAAACAAGAAAACCATGCACTTAATACCGTTAATCTAACACAAGAACATTACAGGAAAGATTAAAAGACGCAGAAGGAACTCGGCAAAC-TACGAACCCCGCCTGTTTACCAAAAACATCGCCTCTTGCTAACAAACATGTATAAGAGGTCCAGCCTGCCCAGTGACTATATGTTCAACGGCCGCGGTATTCTGACCGTGCAAAGGTAGCGTAA…	Yellow	Crowned Eagle Park, Hillcrest	-29.7975	30.8018	P15
87	BJE3575	CATAAAACCCTTTAATCAGAATAACCTTTTCTAAACCCTCAATCTATACTGAGCTGTTCTATAAACTATAGAAGCACTTATGCTAGAACTAGTAATGTGAATACACTATTCTCCTAAATGTAAGTGTAAATCAGATCGAATAAATCACTGATAATTAACGGCCTCTCTGAGATCCTTGCACTAACAAAACAAGAAAACCATGCACTTAATACCGTTAATCTAACACAAGAACATTACAGGAAAGATTAAAAGACGCAGAAGGAACTCGGCAAACCTACGAACCCCGCCTGTTTACCAAAAACATCGCCTCTTGCTAACAAACATGTATAAGAGGTCCAGCCTGCCCAGTGACTATATGTTCAACGGCCGCGGTATTCTGACCGTGCAAAGGTAGCGTAA…	Yellow	Debonaire Farm 30km south of Kimberley	-29.254	24.6847	P21
88	BJE3576	CATAAAACCCTTTAATCAGAATAACCTTTTCTAAACCCTCAATCTATACTGAGCTGTTCTATAAACTATAGAAGCACTTATGCTAGAACTAGTAATGTGAATACACTATTCTCCTAAATGTAAGTGTAAATCAGATCGAATAAATCACTGATAATTAACGGCCTCTCTGAGATCCTTGCACTAACAAAACAAGAAAACCATGCACTTAATACCGTTAATCTAACACAAGAACATTACAGGAAAGATTAAAAGACGCAGAAGGAACTCGGCAAACCTACGAACCCCGCCTGTTTACCAAAAACATCGCCTCTTGCTAACAAACATGTATAAGAGGTCCAGCCTGCCCAGTGACTATATGTTCAACGGCCGCGGTATTCTGACCGTGCAAAGGTAGCGTAA…	Yellow	Debonaire Farm 30km south of Kimberley	-29.254	24.6847	P21
89	BJE3578	CATAAAACCCTTTAATCAGAATAACCTTTTCTAAACCCTCAATCTATACTGAGCTGTTCTATAAACTATAGAAGCACTTATGCTAGAACTAGTAATGTGAATACACTATTCTCCTAAATGTAAGTGTAAATCAGATCGAATAAATCACTGATAATTAACGGCCTCTCTGAGATCCTTGCACTAACAAAACAAGAAAACCATGCACTTAATACCGTTAATCTAACACAAGAACATTACAGGAAAGATTAAAAGACGCAGAAGGAACTCGGCAAACCTACGAACCCCGCCTGTTTACCAAAAACATCGCCTCTTGCTAACAAACATGTATAAGAGGTCCAGCCTGCCCAGTGACTATATGTTCAACGGCCGCGGTATTCTGACCGTGCAAAGGTAGCGTAA…	Yellow	Debonaire Farm 30km south of Kimberley	-29.254	24.6847	P21
90	BJE3579	CATAAAACCCTTTAATCAGAATAACCTTTTCTAAACCCTCAATCTATACTGAGCTGTTCTATAAACTATAGAAGCACTTATGCTAGAACTAGTAATGTGAATACACTATTCTCCTAAATGTAAGTGTAAATCAGATCGAATAAATCACTGATAATTAACGGCCTCTCTGAGATCCTTGCACTAACAAAACAAGAAAACCATGCACTTAATACCGTTAATCTAACACAAGAACATTACAGGAAAGATTAAAAGACGCAGAAGGAACTCGGCAAACCTACGAACCCCGCCTGTTTACCAAAAACATCGCCTCTTGCTAACAAACATGTATAAGAGGTCCAGCCTGCCCAGTGACTATATGTTCAACGGCCGCGGTATTCTGACCGTGCAAAGGTAGCGTAA…	Yellow	Debonaire Farm 30km south of Kimberley	-29.254	24.6847	P21
91	BJE3581	CATAAAACCCTTTAATCAGAATAACCTTTTCTAAACCCTCAATCTATACTGAGCTGTTCTATAAACTATAGAAGCACTTATGCTAGAACTAGTAATGTGAATACACTATTCTCCTAAATGTAAGTGTAAATCAGATCGAATAAATCACTGATAATTAACGGCCTCTCTGAGATCCTTGCACTAACAAAACAAGAAAACCATGCACTTAATACCGTTAATCTAACACAAGAACATTACAGGAAAGATTAAAAGACGCAGAAGGAACTCGGCAAACCTACGAACCCCGCCTGTTTACCAAAAACATCGCCTCTTGCTAACAAACATGTATAAGAGGTCCAGCCTGCCCAGTGACTATATGTTCAACGGCCGCGGTATTCTGACCGTGCAAAGGTAGCGTAA…	Yellow	Debonaire Farm 30km south of Kimberley	-29.254	24.6847	P21
92	BJE3582	CATAAAACCCTTTAATCAGAATAACCTTTTCTAAACCCTCAATCTATACTGAGCTGTTCTATAAACTATAGAAGCACTTATGCTAGAACTAGTAATGTGAATACACTATTCTCCTAAATGTAAGTGTAAATCAGATCGAATAAATCACTGATAATTAACGGCCTCTCTGAGATCCTTGCACTAACAAAACAAGAAAACCATGCACTTAATACCGTTAATCTAACACAAGAACATTACAGGAAAGATTAAAAGACGCAGAAGGAACTCGGCAAACCTACGAACCCCGCCTGTTTACCAAAAACATCGCCTCTTGCTAACAAACATGTATAAGAGGTCCAGCCTGCCCAGTGACTATATGTTCAACGGCCGCGGTATTCTGACCGTGCAAAGGTAGCGTAA…	Yellow	Debonaire Farm 30km south of Kimberley	-29.254	24.6847	P21
93	BJE3608	CATAAAACCCTTTAATCAGAATAACCTTTTCTAAACCCTCAATCTATACTGAGCTGTTCTATAAACTATAGAAGCACTTATGCTAGAACTAGTAATGTGAATACACTATTCTCCTAAATGTAAGTGTAAATCAGATCGAATAAATCACTGATAATTAACGGCCTCTCTGAGATCCTTGCACTAACAAAACAAGAAAACCATGCACTTAATACCGTTAATCTAACACAAGAACATTACAGGAAAGATTAAAAGACGCAGAAGGAACTCGGCAAACCTACGAACCCCGCCTGTTTACCAAAAACATCGCCTCTTGCTAACAAACATGTATAAGAGGTCCAGCCTGCCCAGTGACTATATGTTCAACGGCCGCGGTATTCTGACCGTGCAAAGGTAGCGTAA…	Yellow	Debonaire Farm 30km south of Kimberley	-29.254	24.6847	P21
94	BJE3609	CATAAAACCCTTTAATCAGAATAACCTTTTCTAAACCCTCAATCTATACTGAGCTGTTCTATAAACTATAGAAGCACTTATGCTAGAACTAGTAATGTGAATACACTATTCTCCTAAATGTAAGTGTAAATCAGATCGAATAAATCACTGATAATTAACGGCCTCTCTGAGATCCTTGCACTAACAAAACAAGAAAACCATGCACTTAATACCGTTAATCTAACACAAGAACATTACAGGAAAGATTAAAAGACGCAGAAGGAACTCGGCAAACCTACGAACCCCGCCTGTTTACCAAAAACATCGCCTCTTGCTAACAAACATGTATAAGAGGTCCAGCCTGCCCAGTGACTATATGTTCAACGGCCGCGGTATTCTGACCGTGCAAAGGTAGCGTAA…	Yellow	Debonaire Farm 30km south of Kimberley	-29.254	24.6847	P21
96	BJE3577	CATAAAACCCTTTAATCAGAATAACCTTTTCTAAACCCTCAATCAATACTGAGCTGTTCTATAAACTATAGAAGCACTTATGCTAGAACTAGTAATGTGAATACACTATTCTCCTAAATGTAAGTGTAAATCAGATCGAATAAATCACTGATAATTAACGGCCTCTCTGAGATCCTTGCACTAACAAAACAAGAAAACCATGCACTTAATACCGTTAATCTAACACAAGAACATTACAGGAAAGATTAAAAGACGCAGAAGGAACTCGGCAAACCTACGAACCCCGCCTGTTTACCAAAAACATCGCCTCTTGCTAACAAACATGTATAAGAGGTCCAGCCTGCCCAGTGACTATATGTTCAACGGCCGCGGTATTCTGACCGTGCAAAGGTAGCGTAA…	Yellow	Debonaire Farm 30km south of Kimberley	-29.254	24.6847	P21
97	BJE3580	CATAAAACCCTTTAATCAGAATAACCTTTTCTAAACCCTCAATCAATACTGAGCTGTTCTATAAACTATAGAAGCACTTATGCTAGAACTAGTAATGTGAATACACTATTCTCCTAAATGTAAGTGTAAATCAGATCGAATAAATCACTGATAATTAACGGCCTCTCTGAGATCCTTGCACTAACAAAACAAGAAAACCATGCACTTAATACCGTTAATCTAACACAAGAACATTACAGGAAAGATTAAAAGACGCAGAAGGAACTCGGCAAACCTACGAACCCCGCCTGTTTACCAAAAACATCGCCTCTTGCTAACAAACATGTATAAGAGGTCCAGCCTGCCCAGTGACTATATGTTCAACGGCCGCGGTATTCTGACCGTGCAAAGGTAGCGTAA…	Yellow	Debonaire Farm 30km south of Kimberley	-29.254	24.6847	P21
213	ARXL05	CATAAAACCCTTTAATCAGAATAACCTTTTCTAAACCCTCAATCAATACTGAGCTGTTCTATAAACTATAGAAGCACTTATGCTAGAACTAGTAATGTGAATACACTATTCTCCTAAATGTAAGTGTAAATCAGATCGAATAAATCACTGATAATTAACGGCCTCTCTGAGATCCTTGCACTAACAAAACAAGAAAACCATGCACTTAATACCGTTAATCTAACACAAGAACATTACAGGAAAGATTAAAAGACGCAGAAGGAACTCGGCAAAC-TACGAACCCCGCCTGTTTACCAAAAACATCGCCTCTTGCTAATAAACATGTATAAGAGGTCCAGCCTGCCCAGTGACTATATGTTCAACGGCCGCGGTATTCTGACCGTGCAAAGGTAGCGTAA…	Yellow	Greytown, farmland off R27	-29.0247	30.5761	P31
162	WC3523	CATTAAAACCCTTAATCAGAATAACCAATTCTAAACCCTCAATCAATACTGAGCTGTTCTATAAACTATAGAAGCACTTATGCTAGAACTAGTAATGTGAATACACCATTCTCCTAAATGTAAGTGTAAATCAGATCGAATAAATCACTGATAATTAACGGCCTCTCTGAGATCCTTGCAGTAACAAAACAAGAAAACCATGCACTTAATACCGTTAATCTAACACAAGAACATTACAGGAAAGATTTAAAGACGCAGAAGGAACTCGGCAAAC-TATGAACCCCGCCTGTTTACCAAAAACATCGCCTCTTGCTAAAAAACACGTATAAGAGGTCCAGCCTGCCCAGTGACTATATGTTCAACGGCCGCGGTATTCTGACCGTGCAAAGGTAGCGTAA…	Yellow	wetland below De Beers Dam, Letseng Diamond Mine, Letseng	-28.9849	28.8754	P87
211	ARXL02	CATAAAACCCTTAAATCAGAATAACCTTTTCTAAACCCTCAATCAATACTGAGCTGTTCTATAAACTATAGAAGCACTTATGCTAGAACTAGTAATGTGAATACACCATTCTCCTAAATGTAAGTGTAAATCAGATCGAATAAATCACTGATAATTAACGGCCTCTCTGAGATCCTTGCAGTAACAAAACAAGAAAACCATGCACTTAATACCGTTAATCTAACACAAGAACATTACAGGAAAGATTTAAAGACGCAGAAGGAACTCGGCAAAC-TATGAACCCCGCCTGTTTACCAAAAACATCGCCTCTTGCTAAAAAACACGTATAAGAGGTCCAGCCTGCCCAGTGACTATATGTTCAACGGCCGCGGTATTCTGACCGTGCAAAGGTAGCGTAA…	Yellow	Khubela East, Drakensberg plateau	-28.7761	28.9	P40
210	ARXL	CATAAAACCCTTTAATCAGAATAACCTTTTCTAAACCCTCAATCAATACTGAGCTGTTCTATAAACTATAGAAGCACTTATGCTAGAACTAGTAATGTGAATACACTATTCTCCTAAATGTAAGTGTAAATCAGATCGAATAAATCACTGATAATTAACGGCCTCTCTGAGATCCTTGCACTAACAAAACAAGAAAACCATGCACTTAATACCGTTAATCTAACACAAGAACATTACAGGAAAGATTAAAAGACGCAGAAGGAACTCGGCAAAC-TACGAACCCCGCCTGTTTACCAAAAACATCGCCTCTTGCTAACAAACATGTATAAGAGGTCCAGCCTGCCCAGTGACTATATGTTCAACGGCCGCGGTATTCTGACCGTGCAAAGGTAGCGTAA…	Brown	Bergwoning, Golden Gates	-28.5213	28.5595	P08
202	AACRG3013	CATAAAACCCTTTAATCAGAATAACCTTTTCTAAACCCTCAATCAATACTGAGCTGTTCTATAAACTATAGAAGCACTTATGCTAGAACTAGTAATGTGAATACACTATTCTCCTAAATGTAAGTGTAAATCAGATCGAATAAATCACTGATAATTAACGGCCTCTCTGAGATCCTTGCACTAACAAAACAAGAAAACCATGCACTTAATACCGTTAATCTAACACAAGAACATTACAGGAAAGATTAAAAGACGCAGAAGGAACTCGGCAAAC-TACGAACCCCGCCTGTTTACCAAAAACATCGCCTCTTGCTAACAAACATGTATAAGAGGTCCAGCCTGCCCAGTGACTATATGTTCAACGGCCGCGGTATTCTGACCGTGCAAAGGTAGCGTAA…	Yellow	Malala Lodge	-28.0956	32.2795	P46
203	AACRG3004	CATAAAACCCTTTAATCAGAATAACCTTTTCTAAACCCTCAATCAATACTGAGCTGTTCTATAAACTATAGAAGCACTTATGCTAGAACTAGTAATGTGAATACACTATTCTCCTAAATGTAAGTGTAAATCAGATCGAATAAATCACTGATAATTAACGGCCTCTCTGAGATCCTTGCACTAACAAAACAAGAAAACCATGCACTTAATACCGTTAATCTAACACAAGAACATTACAGGAAAGATTAAAAGACGCAGAAGGAACTCGGCAAAC-TACGAACCCCGCCTGTTTACCAAAAACATCGCCTCTTGCTAACAAACATGTATAAGAGGTCCAGCCTGCCCAGTGACTATATGTTCAACGGCCGCGGTATTCTGACCGTGCAAAGGTAGCGTAA…	Yellow	Malala Lodge	-28.0956	32.2795	P46
204	AACRG3012	CATAAAACCCTTTAATCAGAATAACCTTTTCTAAACCCTCAATCAATACTGAGCTGTTCTATAAACTATAGAAGCACTTATGCTAGAACTAGTAATGTGAATACACTATTCTCCTAAATGTAAGTGTAAATCAGATCGAATAAATCACTGATAATTAACGGCCTCTCTGAGATCCTTGCACTAACAAAACAAGAAAACCATGCACTTAATACCGTTAATCTAACACAAGAACATTACAGGAAAGATTAAAAGACGCAGAAGGAACTCGGCAAAC-TACGAACCCCGCCTGTTTACCAAAAACATCGCCTCTTGCTAACAAACATGTATAAGAGGTCCAGCCTGCCCAGTGACTATATGTTCAACGGCCGCGGTATTCTGACCGTGCAAAGGTAGCGTAA…	Yellow	Malala Lodge	-28.0956	32.2795	P46
205	AACRG3002	CATAAAACCCTTTAATCAGAATAACCTTTTCTAAACCCTCAATCAATACTGAGCTGTTCTATAAACTATAGAAGCACTTATGCTAGAACTAGTAATGTGAATACACTATTCTCCTAAATGTAAGTGTAAATCAGATCGAATAAATCACTGATAATTAACGGCCTCTCTGAGATCCTTGCACTAACAAAACAAGAAAACCATGCACTTAATACCGTTAATCTAACACAAGAACATTACAGGAAAGATTAAAAGACGCAGAAGGAACTCGGCAAAC-TACGAACCCCGCCTGTTTACCAAAAACATCGCCTCTTGCTAACAAACATGTATAAGAGGTCCAGCCTGCCCAGTGACTATATGTTCAACGGCCGCGGTATTCTGACCGTGCAAAGGTAGCGTAA…	Yellow	Malala Lodge	-28.0956	32.2795	P46
206	AACRG3003	CATAAAACCCTTTAATCAGAATAACCTTTTCTAAACCCTCAATCAATACTGAGCTGTTCTATAAACTATAGAAGCACTTATGCTAGAACTAGTAATGTGAATACACTATTCTCCTAAATGTAAGTGTAAATCAGATCGAATAAATCACTGATAATTAACGGCCTCTCTGAGATCCTTGCACTAACAAAACAAGAAAACCATGCACTTAATACCGTTAATCTAACACAAGAACATTACAGGAAAGATTAAAAGACGCAGAAGGAACTCGGCAAAC-TACGAACCCCGCCTGTTTACCAAAAACATCGCCTCTTGCTAACAAACATGTATAAGAGGTCCAGCCTGCCCAGTGACTATATGTTCAACGGCCGCGGTATTCTGACCGTGCAAAGGTAGCGTAA…	Yellow	Malala Lodge	-28.0956	32.2795	P46
207	AACRG3001	CATAAAACCCTTTAATCAGAATAACCTTTTCTAAACCCTCAATCAATACTGAGCTGTTCTATAAACTATAGAAGCACTTATGCTAGAACTAGTAATGTGAATACACTATTCTCCTAAATGTAAGTGTAAATCAGATCGAATAAATCACTGATAATTAACGGCCTCTCTGAGATCCTTGCACTAACAAAACAAGAAAACCATGCACTTAATACCGTTAATCTAACACAAGAACATTACAGGAAAGATTAAAAGACGCAGAAGGAACTCGGCAAAC-TACGAACCCCGCCTGTTTACCAAAAACATCGCCTCTTGCTAACAAACATGTATAAGAGGTCCAGCCTGCCCAGTGACTATATGTTCAACGGCCGCGGTATTCTGACCGTGCAAAGGTAGCGTAA…	Yellow	Malala Lodge	-28.0956	32.2795	P46
208	AACRG3011	CATAAAACCCTTTAATCAGAATAACCTTTTCTAAACCCTCAATCAATACTGAGCTGTTCTATAAACTATAGAAGCACTTATGCTAGAACTAGTAATGTGAATACACTATTCTCCTAAATGTAAGTGTAAATCAGATCGAATAAATCACTGATAATTAACGGCCTCTCTGAGATCCTTGCACTAACAAAACAAGAAAACCATGCACTTAATACCGTTAATCTAACACAAGAACATTACAGGAAAGATTAAAAGACGCAGAAGGAACTCGGCAAAC-TACGAACCCCGCCTGTTTACCAAAAACATCGCCTCTTGCTAACAAACATGTATAAGAGGTCCAGCCTGCCCAGTGACTATATGTTCAACGGCCGCGGTATTCTGACCGTGCAAAGGTAGCGTAA…	Brown	Malala Lodge	-28.0956	32.2795	P46
209	ARXL03	CATAAAACCCTTAAATCAGAATAACCAATTCTAAACCCTCAATCAATACTGAGCTGTTCTATAAACTATAGAAGCACTTATGCTAGAACTAGTAATGTGAATACACCATTCTCCTAAATGTAAGTGTAAATCAGATCGAATAAATCACTGATAATTAACGGCCTCTCTGAGATCCTTGCAGTAACAAAACAAGAAAACCATGCACTTAATACCGTTAATCTAACACAAGAACATTACAGGAAAGATTTAAAGACGCAGAAGGAACTCGGCAAAC-TATGAACCCCGCCTGTTTACCAAAAACATCGCCTCTTGCTAAAAAACACGTATAAGAGGTCCAGCCTGCCCAGTGACTATATGTTCAACGGCCGCGGTATTCTGACCGTGCAAAGGTAGCGTAA…	Yellow	Malala Lodge	-28.0956	32.2795	P46
217	WC_15	CATAAAACCCTTTAATCAGAATAACCTTTTCTAAACCCTCAATCTATACTGAGCTGTTCTATAAACTATAGAAGCACTTATGCTAGAACTAGTAATGTGAATACACTATTCTCCTAAATGTAAGTGTAAATCAGATCGAATAAATCACTGATAATTAACGGCCTCTCTGAGATCCTTGCACTAACAAAACAAGAAAACCATGCACTTAATACCGTTAATCTAACACAAGAACATTACAGGAAAGATTAAAAGACGCAGAAGGAACTCGGCAAAC-TACGAACCCCGCCTGTTTACCAAAAACATCGCCTCTTGCTAACAAACATGTATAAGAGGTCCAGCCTGCCCAGTGACTATATGTTCAACGGCCGCGGTATTCTGACCGTGCAAAGGTAGCGTAA…	Yellow	Bon Terre,	-27.7324	28.3998	P12
112	WC10046	CATAAAACCCTTTAATCAGAATAACCTTTTCTAAACCCTCAATCAATACTGAGCTGTTCTATAAACTATAGAAGCACTTATGCTAGAACTAGTAATGTGAATACACTATTCTCCTAAATGTAAGTGTAAATCAGATCGAATAAATCACTGATAATTAACGGCCTCTCTGAGATCCTTGCACTAACAAAACAAGAAAACCATGCACTTAATACCGTTAATCTAACACAAGAACATTACAGGAAAGATTAAAAGACGCAGAAGGAACTCGGCAAA-CTACGAACCCCGCCTGTTTACCAAAAACATCGCCTCTTGCTAACAAACATGTATAAGAGGTCCAGCCTGCCCAGTGACTATATGTTCAACGGCCGCGGTATTCTGACCGTGCAAAGGTAGCGTAA…	Yellow	Bon Terre,	-27.732	28.3998	P11
218	WC_16	CATAAAACCCTTTAATCAGAATAACCTTTTCTAAACCCTCAATCAATACTGAGCTGTTCTATAAACTATAGAAGCACTTATGCTAGAACTAGTAATGTGAATACACTATTCTCCTAAATGTAAGTGTAAATCAGATCGAATAAATCACTGATAATTAACGGCCTCTCTGAGATCCTTGCACTAACAAAACAAGAAAACCATGCACTTAATACCGTTAATCTAACACAAGAACATTACAGGAAAGATTAAAAGACGCAGAAGGAACTCGGCAAAC-TACGAACCCCGCCTGTTTACCAAAAACATCGCCTCTTGCTAACAAACATGTATAAGAGGTCCAGCCTGCCCAGTGACTATATGTTCAACGGCCGCGGTATTCTGACCGTGCAAAGGTAGCGTAA…	Yellow	north on R354 from Wakkerstroom to Piet Retief	-27.3375	30.1619	P56
113	WDNA1294	CATAAAACCCTTTAATCAGAATAACCTTTTCTAAACCCTCAATCAATACTGAGCTGTTCTATAAACTATAGAAGCACTTATGCTAGAACTAGTAATGTGAATACACTATTCTCCTAAATGTAAGTGTAAATCAGATCGAATAAATCACTGATAATTAACGGCCTCTCTGAGATCCTTGCACTAACAAAACAAGAAAACCATGCACTTAATACCGTTAATCTAACACAAGAACATTACAGGAAAGATTAAAAGACGCAGAAGGAACTCGGCAAA-CTACGAACCCCGCCTGTTTACCAAAAACATCGCCTCTTGCTAACAAACATGTATAAGAGGTCCAGCCTGCCCAGTGACTATATGTTCAACGGCCGCGGTATTCTGACCGTGCAAAGGTAGCGTAA…	Yellow	north on R354 from Wakkerstroom to Piet Retief	-27.337	30.1619	P56
95	PF	CATAAAACCCTTTAATCAGAATAACCTTTTCTAAACCCTCAATCAATACTGAGCTGTTCTATAAACTATAGAAGCACTTATGCTAGAACTAGTAATGTGAATACACTATTCTCCTAAATGTAAGTGTAAATCAGATCGAATAAATCACTGATAATTAACGGCCTCTCTGAGATCCTTGCACTAACAAAACAAGAAAACCATGCACTTAATACCGTTAATCTAACACAAGAACATTACAGGAAAGATTAAAAGACGCAGAAGGAACTCGGCAAACCTACGAACCCCGCCTGTTTACCAAAAACATCGCCTCTTGCTAACAAACATGTATAAGAGGTCCAGCCTGCCCAGTGACTATATGTTCAACGGCCGCGGTATTCTGACCGTGCAAAGGTAGCGTAA…	Yellow	Potchefstroom	-26.715	27.1033	P62
226	11XL	CATTTAACCCTTTAATCAGAATAACCTTTTCTAAACCCTCAATCTATACTGAGCTGTTCTATAAACTATAGAAGCACTTATGCTAGAACTAGTAATGTGAATACACTATTCTCCTAAATGTAAGTGTAAATCAGATCGAATAAATCACTGATAATTAACGGCCTCTCTGAGATCCTTGCACTAACAAAACAAGAAAACCATGCACTTAATACCGTTAATCTAACACAAGAACATTACAGGAAAGATTAAAAGACGCAGAAGGAACTCGGCAAAC-TACGAACCCCGCCTGTTTACCAAAAACATCGCCTCTTGCTAACAAACATGTATAAGAGGTCCAGCCTGCCCAGTGACTATATGTTCAACGGCCGCGGTATTCTGACCGTGCAAAGGTAGCGTAA…	Yellow	Near OR Tambo Airport	-26.1313	28.1839	P55
165	SANBI5860	CATTTATACCCTTTATCAGAATAACCTTTTCTAAACCCTCAATCAATACTGAGCTGTTCTATAAACTATAGAAGCACTTATGCTAGAACTAGTAATGTGAATACACTATTCTCCTAAATGTAAGTGTAAATCAGATCGAATAAATCACTGATAATTAACGGCCTCTCTGAGATCCTTGCACTAACAAAACAAGAAAACCATGCACTTAATACCGTTAATCTAACACAAGAACATTACAGGAAAGATTAAAAGACGCAGAAGGAACTCGGCAAAC-TACGAACCCCGCCTGTTTACCAAAAACATCGCCTCTTGCTAACAAACATGTATAAGAGGTCCAGCCTGCCCAGTGACTATATGTTCAACGGCCGCGGTATTCTGACCGTGCAAAGGTAGCGTAA…	Yellow	Sesriem Canyon water seepage	-24.5186	15.8011	P66
167	SANBI5859	CATTAAAACCCTTTATCAGAATAACCTTTTCTAAACCCTCAATCAATACTGAGCTGTTCTATAAACTATAGAAGCACTTATGCTAGAACTAGTAATGTGAATACACTATTCTCCTAAATGTAAGTGTAAATCAGATCGAATAAATCACTGATAATTAACGGCCTCTCTGAGATCCTTGCACTAACAAAACAAGAAAACCATGCACTTAATACCGTTAATCTAACACAAGAACATTACAGGAAAGATTAAAAGACGCAGAAGGAACTCGGCAAAC-TACGAACCCCGCCTGTTTACCAAAAACATCGCCTCTTGCTAACAAACATGTATAAGAGGTCCAGCCTGCCCAGTGACTATATGTTCAACGGCCGCGGTATTCTGACCGTGCAAAGGTAGCGTAA…	Yellow	Sesriem Canyon water seepage	-24.5186	15.8011	P66
221	4XL	CATTTAACCCTTTAATCAGAATAACCTTTTCTAAACCCTCAATCAATACTGAGCTGTTCTATAAACTATAGAAGCACTTATGCTAGAACTAGTAATGTGAATACACTATTCTCCTAAATGTAAGTGTAAATCAGATCGAATAAATCACTGATAATTAACGGCCTCTCTGAGATCCTTGCACTAACAAAACAAGAAAACCATGCACTTAATACCGTTAATCTAACACAAGAACATTACAGGAAAGATTAAAAGACGCAGAAGGAACTCGGCAAAC-TACGAACCCCGCCTGTTTACCAAAAACATCGCCTCTTGCTAACAAACATGTATAAGAGGTCCAGCCTGCCCAGTGACTATATGTTCAACGGCCGCGGTATTCTGACCGTGCAAAGGTAGCGTAA…	Yellow	Sesrim Canyon,	-24.5186	15.8011	P66
166	SANBI5842	CATTATTTCCCTTTATCAGAATAACCTTTTCTAAACCCTCAATCAATACTGAGCTGTTCTATAAACTATAGAAGCACTTATGCTAGAACTAGTAATGTGAATACACTATTCTCCTAAATGTAAGTGTAAATCAGATCGAATAAATCACTGATAATTAACGGCCTCTCTGAGATCCTTGCACTAACAAAACAAGAAAACCATGCACTTAATACCGTTAATCTAACACAAGAACATTACAGGAAAGATTAAAAGACGCAGAAGGAACTCGGCAAAC-TACGAACCCCGCCTGTTTACCAAAAACATCGCCTCTTGCTAACAAACATGTATAAGAGGTCCAGCCTGCCCAGTGACTATATGTTCAACGGCCGCGGTATTCTGACCGTGCAAAGGTAGCGTAA…	Yellow	Naukluft National Park	-24.2281	18.469	P51
118	RH170	CATAAAACCCTTTAATCAGAATAACCTTTTCTAAACCCTCAATCAATACTGAGCTGTTCTATAAACTATAGAAGCACTTATGCTAGAACTAGTAATGTGAATACACTATTCTCCTAAATGTAAGTGTAAATCAGATCGAATTAATCACTGATAATTAACGGCCTCTCTGAGATCCTTGCACTAACAAAACAAGAAAACCATGCACTTAATACCGTTAATCTAACACAAGAACATTACAGGAAAGATTAAAAGACGCAGAAGGAACTCGGCAAA-CTACGAACCCCGCCTGTTTACCAAAAACATCGCCTCTTGCTAACAAACATGTATAAGAGGTCCAGCCTGCCCAGTGACTATATGTTCAACGGCCGCGGTATTCTGACCGTGCAAAGGTAGCGTAA…	Yellow	Harry Allen Golf Club, Bulawayo	-20.1593	28.6298	P32
119	RH174	CATAAAACCCTTTAATCAGAATAACCTTTTCTAAACCCTCAATCAATACTGAGCTGTTCTATAAACTATAGAAGCACTTATGCTAGAACTAGTAATGTGAATACACTATTCTCCTAAATGTAAGTGTAAATCAGATCGAATTAATCACTGATAATTAACGGCCTCTCTGAGATCCTTGCACTAACAAAACAAGAAAACCATGCACTTAATACCGTTAATCTAACACAAGAACATTACAGGAAAGATTAAAAGACGCAGAAGGAACTCGGCAAA-CTACGAACCCCGCCTGTTTACCAAAAACATCGCCTCTTGCTAACAAACATGTATAAGAGGTCCAGCCTGCCCAGTGACTATATGTTCAACGGCCGCGGTATTCTGACCGTGCAAAGGTAGCGTAA…	Yellow	Harry Allen Golf Club, Bulawayo	-20.1593	28.6298	P33
224	8XL	CATTTAACCCTTTAATCAGAATAACCTTTTCTAAACCCTCAATCAATACTGAGCTGTTCTATAAACTATAGAAGCACTTATGCTAGAACTAGTAATGTGAATACACTATTCTCCTAAATGTAAGTGTAAATCAGATCGAATAAATCACTGATAATTAACGGCCTCTCTGAGATCCTTGCACTAACAAAACAAGAAAACCATGCACTTAATACCGTTAATCTAACACAAGAACATTGCAGGAAAGATTAAAAGACGCAGAAGGAACTCGGCAAAC-TATGAACCCCGCCTGTTTACCAAAAACATCGCCTCTTGCTAATAAACATGTATAAGAGGTCCAGCCTGCCCAGTGACTATATGTTCAACGGCCGCGGTATTCTGACCGTGCAAAGGTAGCGTAA…	Blue	River crossing at Boma trail start	-16.0178	35.5194	P64
227	15XL	CATTTAACCCTTTAATCAGAATAACCTTTTCTAAACCCTCAATCAATACTGAGCTGTTCTATAAACTATAGAAGCACTTATGCTAGAACTAGTAATGTGAATACACTATTCTCCTAAATGTAAGTGTAAATCAGATCGAATAAATCACTGATAATTAACGGCCTCTCTGAGATCCTTGCACTAACAAAACAAGAAAACCATGCACTTAATACCGTTAATCTAACACAAGAACATTGCAGGAAAGATTAAAAGACGCAGAAGGAACTCGGCAAAC-TATGAACCCCGCCTGTTTACCAAAAACATCGCCTCTTGCTAATAAACATGTATAAGAGGTCCAGCCTGCCCAGTGACTATATGTTCAACGGCCGCGGTATTCTGACCGTGCAAAGGTAGCGTAA…	Yellow	River crossing at Boma trail start	-16.0178	35.5194	P64
1	AMH7301	CATAAAACCCTTTAATCAGAATAACCTTTTCTAAACCCTCAATCAATACTGAGCTGTTCTATAAACTATAGAAGCACTTATGCTAGAACTAGTAATGTGAATACACTATTCTCCTAAATGTAAGTGTAAATCAGATCGAATAAATCACTGATAATTAACGGCCTCTCTGAGATCCTTGCACTAACAAAACAAGAAAACCATGCACTTAATACCGTTAATCTAACACAAGAACATTACAGGAAAGATTAAAAGACGCAGAAGGAACTCGGCAAA-CTATGAACCCCGCCTGTTTACCAAAAACATCGCCTCTTGCTAATAAACATGTATAAGAGGTCCAGCCTGCCCAGTGACTATATGTTCAACGGCCGCGGTATTCTGACCGTGCAAAGGTAGCGTAA…	Yellow	Near Blantyre	-15.78	35	P52
