# Supplementary material for: Population genomics and subgenome evolution of the allotetraploid frog Xenopus laevis in southern Africa
Source: G3 (Bethesda). 2022 Dec 16;13(2):jkac325. doi: 10.1093/g3journal/jkac325 (PMC9911082; doi:10.1093/g3journal/jkac325)
Supplement: jkac325_Supplementary_Data [file jkac325_supplementary_data.zip › Table_S3_G3-2022-403893.xlsx]

## Sheet: Sheet1
Table S3. Cross validation scores from the Admixture analysis. For each subgenome, two optimal (lowest) values with similar scores indicated with asterisks.
k value	L	S
2	0.3352	0.34442
3	0.29699	0.30982
4	0.28044	0.28811
5	0.2767*	0.2852*
6	0.2760*	0.2853*
7	0.28444	0.29472
8	0.30857	0.3105
9	0.29809	0.30604
10	0.30856	0.31669
11	0.3358	0.34334
