# Supplementary material for: Population genomics and subgenome evolution of the allotetraploid frog Xenopus laevis in southern Africa
Source: G3 (Bethesda). 2022 Dec 16;13(2):jkac325. doi: 10.1093/g3journal/jkac325 (PMC9911082; doi:10.1093/g3journal/jkac325)
Supplement: jkac325_Supplementary_Data [file jkac325_supplementary_data.zip › Table_S4_G3-2022-403893.xlsx]

## Sheet: Sheet1
Table S4. Patterson's D statistic and 95% confidence intervals for genic regions of each subgenome for four comparisons within X. laevis involving populations grouped by rainfall pattern. Labeling follows Table 1.
P1, P2, P3, O		nABBA		nBABA		D (95% CI)		Test Statistic		Pooled Standard Deviation		Value to have 80% power		P		Effect size
Comparison 1: Winter, SE transition, Summer, Out
L subgenome		22209		11321		0.325 (0.313 - 0.336)		<0		0.064		0.179		1		-
S subgenome		17706		9236		0.314 (0.303 - 0.326)
Comparison 2: Winter, NW transition, Summer, Out
L subgenome		18519		14363		0.126 (0.115 - 0.138)		0.0122		0.072		0.201		0.075		0.171
S subgenome		15238		11527		0.139 (0.125 - 0.152)
Comparison 3: SE transition, NW transition, Summer, Out
L subgenome		15150		21886		-0.182 (-0.194 - -0.170)		<0		0.072		0.203		1		-
S subgenome		12518		17284		-0.160 (-0.173 - -0.146)
Comparison 4: Winter, SE transition, NW transition, Summer
L subgenome		1575		3239		-0.346 (-0.371 - -0.321)		<0		0.152		0.425		1		-
S subgenome		1322		2626		-0.330 (-0.362 - -0.299)
Laingsburg focus: DeDoorns, Laingsburg, Beaufort West, Victoria West + Kimberly
L subgenome		11073		18713		-0.256 (0.237 - 0.2761)		<0		0.134		0.374		1		-
S subgenome		8913		14722		-0.246 (0.216 - 0.276)
